# Supplementary material for: Bis(2-amino-1,3-benzothia­zol-3-ium) tetra­chloridozincate(II)
Source: Acta Crystallogr Sect E Struct Rep Online. 2011 May 7;67(Pt 6):m654–5. doi: 10.1107/S1600536811015753 (PMC3120423; doi:10.1107/S1600536811015753)
Supplement: Supplementary file 1 [file e-67-0m654-sup1.cif]

##############################################################################
#                                                                            #
# This CIF contains the data in a paper accepted for publication in          #
# Acta Crystallographica Section E. It conforms to the requirements of       #
# Notes for Authors for Acta Crystallographica Section E, and has been       #
# peer reviewed under the auspices of the IUCr Commission on Journals.       #
#                                                                            #
# Full details of the Crystallographic Information File format               #
# are given in the paper "The Crystallographic Information File (CIF):       #
# a New Standard Archive File for Crystallography" by S. R. Hall, F. H.      #
# Allen and I. D. Brown [Acta Cryst. (1991), A47, 655-685].                  #
#                                                                            #
# The current version of the core CIF dictionary is obtainable from          #
# ftp://ftp.iucr.org/pub/cif_core.dic.                                       #
#                                                                            #
# Software is freely available for graphical display of the structure(s)     #
# in this CIF. For information consult the CIF software page                 #
# http://www.iucr.org/resources/cif/software.                                #
#                                                                            #
# This file may be used for bona fide research purposes within the           #
# scientific community so long as proper attribution is given to the journal # 
# article from which it was obtained.                                        #
#                                                                            #
##############################################################################
data_global
_audit_creation_method     CRYSTALS_ver_14.11
_journal_date_recd_electronic     2011-03-08
_journal_date_accepted     2011-04-26
_journal_name_full     'Acta Crystallographica, Section E'
_journal_year     2011
_journal_volume     67
_journal_issue      6
_journal_page_first     m654
_journal_page_last     m655
_journal_paper_category     QM
_journal_coeditor_code     VN2006
_publ_contact_author_name     'Cherif Ben Nasr'
_publ_contact_author_address
; Laboratoire de Chimie des mat\'eriaux
  Facult\'e des Sciences de Bizerte
  7021 Zarzouna
  Tunisie
;
_publ_contact_author_email     cherif_bennasr@yahoo.fr
_publ_contact_author_fax     ?
_publ_contact_author_phone     ?
_publ_section_title
;
Bis(2-amino-1,3-benzothiazol-3-ium) tetrachloridozincate(II)
;
loop_
    _publ_author_name
    _publ_author_footnote
    _publ_author_address
    'Kefi, Riadh' .
; Laboratoire de Chimie des Mat\'eriaux
  Facult\'e des Sciences de Bizerte
  7021 Zarzouna
  Tunisia
;
    'Jeanneau, Erwann' .
; Universti\'e Lyon 1
  Centre de Diffractom\'etrie Henri Longchambon
  43 Boulevard du 11 Novembre 1918
  69622 Villeurbanne Cedex
  France
;
    'Lefebvre, Fr\'ed\'eric' .
; Laboratoire de Chimie Organometallique de Surface (LCOMS),
 \'Ecole Sup\'erieure de Chimie Physique \'Electronique
 69622 Villeurbanne Cedex
  France
;
    'Ben Nasr, Cherif' .
; Laboratoire de Chimie des Mat\'eriaux
  Facult\'e des Sciences de Bizerte
  7021 Zarzouna
  Tunisia
;
_chemical_name_systematic
;
Bis(2-aminobenzothiazolium) tetrachlorozincate (II)
;
data_I
_audit_creation_method     SHELXL-97
_chemical_name_systematic
;
Bis(2-amino-1,3-benzothiazol-3-ium) tetrachloridozincate(II)
;
_chemical_formula_moiety     '2(C7 H7 N2 S +), Cl4 Zn 2-'
_chemical_formula_sum     'C14 H14 Cl4 N4 S2 Zn1'
_chemical_formula_iupac     '(C7 H7 N2 S)2 [Zn Cl4]'
_chemical_formula_weight     509.61
_symmetry_cell_setting     triclinic
_symmetry_space_group_name_H-M     'P -1 '
_symmetry_space_group_name_Hall     '-P 1'
loop_
    _symmetry_equiv_pos_as_xyz
    'x,y,z'
    '-x,-y,-z'
_cell_length_a     7.5430(10)
_cell_length_b     7.8280(10)
_cell_length_c     17.109(2)
_cell_angle_alpha     94.2500(10)
_cell_angle_beta     100.9300(10)
_cell_angle_gamma     92.4650(10)
_cell_volume     987.5(2)
_cell_formula_units_Z     2
_cell_measurement_reflns_used     3221
_cell_measurement_theta_min     3.4124
_cell_measurement_theta_max     29.3994
_cell_measurement_temperature     110
_exptl_crystal_description     'plate'
_exptl_crystal_colour     'colorless'
_exptl_crystal_size_max     0.493
_exptl_crystal_size_mid     0.226
_exptl_crystal_size_min     0.140
_exptl_crystal_density_diffrn     1.714
_exptl_crystal_density_meas     ?
_exptl_crystal_density_method     'not measured'
_exptl_crystal_F_000     512
_exptl_absorpt_coefficient_mu     2.002
_exptl_absorpt_correction_type     analytical
_exptl_absorpt_process_details
;
[using a multifaceted crystal
model based on expressions derived by Clark & Reid (1995),
implemented in <i>CrysAlis PRO</i> (Agilent,
2010)]
;
_exptl_absorpt_correction_T_min     0.498
_exptl_absorpt_correction_T_max     0.771
_diffrn_ambient_temperature     110
_diffrn_radiation_type     'Mo K\a'
_diffrn_radiation_wavelength     0.7107
_diffrn_radiation_source     'Enhance (Mo) X-ray Source'
_diffrn_radiation_monochromator     'graphite'
_diffrn_measurement_device_type     'Agilent Xcalibur Atlas Gemini ultra'
_diffrn_measurement_method     \w
_diffrn_detector_area_resol_mean     10.4685
_diffrn_reflns_number     10196
_diffrn_reflns_av_R_equivalents     0.045
_diffrn_reflns_theta_min     3.419
_diffrn_reflns_theta_max     29.464
_diffrn_reflns_theta_full     26.223
_diffrn_measured_fraction_theta_max     0.852
_diffrn_measured_fraction_theta_full     0.998
_diffrn_reflns_limit_h_min     -9
_diffrn_reflns_limit_h_max     9
_diffrn_reflns_limit_k_min     -10
_diffrn_reflns_limit_k_max     10
_diffrn_reflns_limit_l_min     -22
_diffrn_reflns_limit_l_max     23
_diffrn_standards_number     0
_diffrn_standards_interval_count     .
_diffrn_standards_interval_time     .
_diffrn_standards_decay_%     ?
_reflns_number_total     4685
_reflns_number_gt     3630
_reflns_threshold_expression     I>2\s(I)
_refine_ls_structure_factor_coef     Fsqd
_refine_ls_matrix_type     full
_refine_ls_R_factor_all     0.0730
_refine_ls_R_factor_gt     0.0544
_refine_ls_wR_factor_all     0.1112
_refine_ls_wR_factor_gt     0.0929
_refine_ls_wR_factor_ref     0.1112
_refine_ls_goodness_of_fit_ref     0.9380
_refine_ls_number_reflns     4685
_refine_ls_number_parameters     227
_refine_ls_number_restraints     0
_refine_ls_hydrogen_treatment     constr
_refine_ls_weighting_scheme     calc
_refine_ls_weighting_details
;
 Method, part 1, Chebychev polynomial, (Watkin, 1994, Prince, 1982)
 [weight] = 1.0/[A~0~*T~0~(x)+A~1~*T~1~(x) ... +A~n-1~]*T~n-1~(x)]
 where A~i~ are the Chebychev coefficients listed below and x= Fcalc/Fmax
 Method = Robust Weighting (Prince, 1982)
 W = [weight] * [1-(deltaF/6*sigmaF)^2^]^2^
 A~i~ are:
 0.230E+04 0.321E+04 0.179E+04 528.
;
_atom_sites_solution_hydrogens     geom
_atom_sites_solution_primary     direct
_refine_ls_shift/su_max     0.0005367
_refine_ls_shift/su_mean     0.0000227
_refine_diff_density_max     1.03
_refine_diff_density_min     -1.23
_refine_ls_extinction_method     'Larson (1970), Equation 22'
_refine_ls_extinction_coef     20(3)
loop_
    _atom_type_symbol
    _atom_type_scat_dispersion_real
    _atom_type_scat_dispersion_imag
    _atom_type_scat_source
    C 0.0033 0.0016 'International Tables Vol C 4.2.6.8 and 6.1.1.4'
    H 0.0000 0.0000 'International Tables Vol C 4.2.6.8 and 6.1.1.4'
    N 0.0061 0.0033 'International Tables Vol C 4.2.6.8 and 6.1.1.4'
    O 0.0106 0.0060 'International Tables Vol C 4.2.6.8 and 6.1.1.4'
    Cl 0.1484 0.1585 'International Tables Vol C 4.2.6.8 and 6.1.1.4'
    Zn 0.2839 1.4301 'International Tables Vol C 4.2.6.8 and 6.1.1.4'
    S 0.1246 0.1234 'International Tables Vol C 4.2.6.8 and 6.1.1.4'
_computing_data_collection
;
CrysAlis PRO (Agilent, 2010)
;
_computing_cell_refinement
;
CrysAlis PRO (Agilent, 2010)
;
_computing_data_reduction
;
CrysAlis PRO (Agilent, 2010)
;
_computing_structure_solution     'SIR97 (Altomare <i>et al.</i>, 1999)'
_computing_structure_refinement     'CRYSTALS (Betteridge <i>et al.</i>, 2003)'
_computing_molecular_graphics     'DIAMOND (Brandenburg, 2006)'
_computing_publication_material     'CRYSTALS (Betteridge <i>et al.</i>, 2003)'
loop_
    _atom_site_type_symbol
    _atom_site_label
    _atom_site_fract_x
    _atom_site_fract_y
    _atom_site_fract_z
    _atom_site_U_iso_or_equiv
    _atom_site_adp_type
    _atom_site_occupancy
    _atom_site_disorder_assembly
    _atom_site_disorder_group
    Zn Zn1 0.49814(8) 0.31162(7) 0.75071(4) 0.0243 Uani 1.0000 . .
    Cl Cl2 0.29039(16) 0.43801(16) 0.81360(8) 0.0274 Uani 1.0000 . .
    Cl Cl3 0.50293(17) 0.47084(17) 0.64494(8) 0.0312 Uani 1.0000 . .
    Cl Cl4 0.43482(19) 0.03141(16) 0.71252(8) 0.0327 Uani 1.0000 . .
    Cl Cl5 0.76785(17) 0.33826(17) 0.83422(9) 0.0348 Uani 1.0000 . .
    S S6 0.80197(17) 0.66813(17) 0.54732(8) 0.0271 Uani 1.0000 . .
    C C7 0.9702(6) 0.6161(6) 0.6239(3) 0.0238 Uani 1.0000 . .
    N N8 1.1348(6) 0.6629(5) 0.6125(3) 0.0270 Uani 1.0000 . .
    C C9 1.1369(7) 0.7391(6) 0.5413(3) 0.0259 Uani 1.0000 . .
    C C10 0.9660(7) 0.7508(6) 0.4981(3) 0.0274 Uani 1.0000 . .
    C C11 0.9378(8) 0.8213(7) 0.4244(3) 0.0334 Uani 1.0000 . .
    C C12 1.0891(9) 0.8761(7) 0.3964(4) 0.0399 Uani 1.0000 . .
    C C13 1.2610(8) 0.8636(7) 0.4407(4) 0.0371 Uani 1.0000 . .
    C C14 1.2880(7) 0.7940(7) 0.5137(4) 0.0332 Uani 1.0000 . .
    N N15 0.9376(6) 0.5413(6) 0.6864(3) 0.0301 Uani 1.0000 . .
    N N16 0.4666(6) 0.2078(6) 1.1438(3) 0.0318 Uani 1.0000 . .
    C C17 0.3739(7) 0.1401(6) 1.0765(3) 0.0267 Uani 1.0000 . .
    S S18 0.33424(17) 0.24680(16) 0.98962(8) 0.0267 Uani 1.0000 . .
    C C19 0.2084(7) 0.0651(7) 0.9370(3) 0.0272 Uani 1.0000 . .
    C C20 0.1203(7) 0.0453(7) 0.8583(3) 0.0289 Uani 1.0000 . .
    C C21 0.0273(7) -0.1091(7) 0.8316(3) 0.0305 Uani 1.0000 . .
    C C22 0.0266(7) -0.2424(6) 0.8813(3) 0.0298 Uani 1.0000 . .
    C C23 0.1155(7) -0.2224(6) 0.9596(3) 0.0279 Uani 1.0000 . .
    C C24 0.2056(7) -0.0673(6) 0.9873(3) 0.0258 Uani 1.0000 . .
    N N25 0.2989(6) -0.0203(5) 1.0642(3) 0.0256 Uani 1.0000 . .
    H H111 0.8216 0.8312 0.3963 0.0401 Uiso 1.0000 . .
    H H121 1.0765 0.9226 0.3472 0.0479 Uiso 1.0000 . .
    H H131 1.3614 0.9009 0.4205 0.0452 Uiso 1.0000 . .
    H H141 1.4023 0.7848 0.5425 0.0398 Uiso 1.0000 . .
    H H201 0.1216 0.1333 0.8250 0.0348 Uiso 1.0000 . .
    H H211 -0.0354 -0.1254 0.7796 0.0368 Uiso 1.0000 . .
    H H221 -0.0350 -0.3478 0.8606 0.0360 Uiso 1.0000 . .
    H H231 0.1136 -0.3105 0.9923 0.0341 Uiso 1.0000 . .
    H H152 1.0268 0.5160 0.7218 0.0362 Uiso 1.0000 . .
    H H162 0.5251 0.3062 1.1464 0.0382 Uiso 1.0000 . .
    H H161 0.4973 0.1448 1.1825 0.0382 Uiso 1.0000 . .
    H H151 0.8275 0.5082 0.6881 0.0364 Uiso 1.0000 . .
    H H81 1.2342 0.6334 0.6426 0.0335 Uiso 1.0000 . .
    H H251 0.3111 -0.0904 1.1014 0.0316 Uiso 1.0000 . .
loop_
    _atom_site_aniso_label
    _atom_site_aniso_U_11
    _atom_site_aniso_U_22
    _atom_site_aniso_U_33
    _atom_site_aniso_U_12
    _atom_site_aniso_U_13
    _atom_site_aniso_U_23
    Zn1 0.0209(3) 0.0234(3) 0.0286(3) 0.0006(2) 0.0037(2) 0.0055(2)
    Cl2 0.0251(6) 0.0269(6) 0.0310(6) 0.0003(5) 0.0074(5) 0.0040(5)
    Cl3 0.0238(6) 0.0367(7) 0.0359(7) 0.0048(5) 0.0079(5) 0.0140(5)
    Cl4 0.0414(7) 0.0246(6) 0.0303(6) -0.0007(5) 0.0031(5) 0.0032(5)
    Cl5 0.0256(6) 0.0321(7) 0.0434(8) -0.0064(5) -0.0049(5) 0.0156(6)
    S6 0.0210(6) 0.0287(6) 0.0299(6) 0.0014(5) 0.0004(5) 0.0036(5)
    C7 0.018(2) 0.024(2) 0.031(3) 0.0051(18) 0.0061(19) 0.004(2)
    N8 0.022(2) 0.025(2) 0.034(2) 0.0004(16) 0.0037(17) 0.0024(18)
    C9 0.028(3) 0.024(2) 0.028(2) 0.0062(19) 0.009(2) 0.002(2)
    C10 0.032(3) 0.021(2) 0.028(3) 0.003(2) 0.004(2) -0.003(2)
    C11 0.045(3) 0.025(3) 0.029(3) -0.001(2) 0.004(2) -0.001(2)
    C12 0.061(4) 0.026(3) 0.032(3) -0.009(3) 0.013(3) -0.003(2)
    C13 0.043(3) 0.029(3) 0.044(3) 0.002(2) 0.023(3) -0.004(2)
    C14 0.026(3) 0.030(3) 0.045(3) 0.001(2) 0.010(2) 0.001(2)
    N15 0.026(2) 0.035(2) 0.029(2) -0.0015(18) 0.0020(18) 0.0060(19)
    N16 0.034(2) 0.028(2) 0.032(2) -0.0031(19) 0.0012(19) 0.0066(19)
    C17 0.023(2) 0.026(2) 0.032(3) -0.0024(19) 0.007(2) 0.006(2)
    S18 0.0268(6) 0.0231(6) 0.0308(6) -0.0029(5) 0.0068(5) 0.0054(5)
    C19 0.021(2) 0.029(3) 0.034(3) 0.0000(19) 0.010(2) 0.006(2)
    C20 0.028(3) 0.027(3) 0.035(3) 0.002(2) 0.011(2) 0.005(2)
    C21 0.029(3) 0.031(3) 0.030(3) -0.007(2) 0.008(2) -0.002(2)
    C22 0.029(3) 0.019(2) 0.041(3) -0.0046(19) 0.010(2) -0.004(2)
    C23 0.028(3) 0.022(2) 0.036(3) -0.0003(19) 0.011(2) 0.004(2)
    C24 0.022(2) 0.025(2) 0.032(3) 0.0034(19) 0.011(2) 0.003(2)
    N25 0.028(2) 0.0190(19) 0.031(2) 0.0027(16) 0.0072(18) 0.0060(17)
loop_
    _geom_bond_atom_site_label_1
    _geom_bond_atom_site_label_2
    _geom_bond_site_symmetry_1
    _geom_bond_site_symmetry_2
    _geom_bond_distance
    _geom_bond_publ_flag
    Zn1 Cl2 . . 2.2820(14) no
    Zn1 Cl3 . . 2.2770(14) no
    Zn1 Cl4 . . 2.2462(14) no
    Zn1 Cl5 . . 2.2452(14) no
    S6 C7 . . 1.728(5) no
    S6 C10 . . 1.750(5) no
    C7 N8 . . 1.333(6) no
    C7 N15 . . 1.315(6) no
    N8 C9 . . 1.397(6) no
    N8 H81 . . 0.876 no
    C9 C10 . . 1.369(7) no
    C9 C14 . . 1.378(7) no
    C10 C11 . . 1.398(7) no
    C11 C12 . . 1.383(8) no
    C11 H111 . . 0.926 no
    C12 C13 . . 1.384(9) no
    C12 H121 . . 0.932 no
    C13 C14 . . 1.384(8) no
    C13 H131 . . 0.934 no
    C14 H141 . . 0.917 no
    N15 H152 . . 0.856 no
    N15 H151 . . 0.865 no
    N16 C17 . . 1.292(7) no
    N16 H162 . . 0.865 no
    N16 H161 . . 0.858 no
    C17 S18 . . 1.741(5) no
    C17 N25 . . 1.340(6) no
    S18 C19 . . 1.762(5) no
    C19 C20 . . 1.379(7) no
    C19 C24 . . 1.398(7) no
    C20 C21 . . 1.372(7) no
    C20 H201 . . 0.926 no
    C21 C22 . . 1.394(7) no
    C21 H211 . . 0.922 no
    C22 C23 . . 1.375(8) no
    C22 H221 . . 0.940 no
    C23 C24 . . 1.372(7) no
    C23 H231 . . 0.920 no
    C24 N25 . . 1.385(7) no
    N25 H251 . . 0.865 no
loop_
    _geom_angle_atom_site_label_1
    _geom_angle_atom_site_label_2
    _geom_angle_atom_site_label_3
    _geom_angle_site_symmetry_1
    _geom_angle_site_symmetry_2
    _geom_angle_site_symmetry_3
    _geom_angle
    _geom_angle_publ_flag
    Cl2 Zn1 Cl3 . . . 103.35(5) no
    Cl2 Zn1 Cl4 . . . 114.50(5) no
    Cl3 Zn1 Cl4 . . . 112.21(6) no
    Cl2 Zn1 Cl5 . . . 108.54(6) no
    Cl3 Zn1 Cl5 . . . 110.34(5) no
    Cl4 Zn1 Cl5 . . . 107.81(6) no
    C7 S6 C10 . . . 90.0(2) no
    S6 C7 N8 . . . 112.2(4) no
    S6 C7 N15 . . . 123.3(4) no
    N8 C7 N15 . . . 124.5(5) no
    C7 N8 C9 . . . 114.5(4) no
    C7 N8 H81 . . . 123.0 no
    C9 N8 H81 . . . 121.8 no
    N8 C9 C10 . . . 111.9(5) no
    N8 C9 C14 . . . 126.5(5) no
    C10 C9 C14 . . . 121.6(5) no
    S6 C10 C9 . . . 111.4(4) no
    S6 C10 C11 . . . 127.5(4) no
    C9 C10 C11 . . . 121.1(5) no
    C10 C11 C12 . . . 117.4(6) no
    C10 C11 H111 . . . 120.4 no
    C12 C11 H111 . . . 122.1 no
    C11 C12 C13 . . . 120.8(6) no
    C11 C12 H121 . . . 120.2 no
    C13 C12 H121 . . . 118.9 no
    C12 C13 C14 . . . 121.5(5) no
    C12 C13 H131 . . . 119.5 no
    C14 C13 H131 . . . 119.0 no
    C13 C14 C9 . . . 117.5(5) no
    C13 C14 H141 . . . 121.0 no
    C9 C14 H141 . . . 121.5 no
    C7 N15 H152 . . . 119.0 no
    C7 N15 H151 . . . 119.2 no
    H152 N15 H151 . . . 121.4 no
    C17 N16 H162 . . . 120.4 no
    C17 N16 H161 . . . 119.8 no
    H162 N16 H161 . . . 117.3 no
    N16 C17 S18 . . . 123.7(4) no
    N16 C17 N25 . . . 124.7(5) no
    S18 C17 N25 . . . 111.6(4) no
    C17 S18 C19 . . . 90.6(2) no
    S18 C19 C20 . . . 128.4(4) no
    S18 C19 C24 . . . 110.2(4) no
    C20 C19 C24 . . . 121.4(5) no
    C19 C20 C21 . . . 117.2(5) no
    C19 C20 H201 . . . 121.4 no
    C21 C20 H201 . . . 121.4 no
    C20 C21 C22 . . . 121.5(5) no
    C20 C21 H211 . . . 119.3 no
    C22 C21 H211 . . . 119.2 no
    C21 C22 C23 . . . 121.1(5) no
    C21 C22 H221 . . . 119.2 no
    C23 C22 H221 . . . 119.7 no
    C22 C23 C24 . . . 117.9(5) no
    C22 C23 H231 . . . 120.7 no
    C24 C23 H231 . . . 121.4 no
    C19 C24 C23 . . . 120.9(5) no
    C19 C24 N25 . . . 112.3(4) no
    C23 C24 N25 . . . 126.8(5) no
    C24 N25 C17 . . . 115.3(4) no
    C24 N25 H251 . . . 122.4 no
    C17 N25 H251 . . . 122.2 no
loop_
    _geom_hbond_atom_site_label_D
    _geom_hbond_atom_site_label_H
    _geom_hbond_atom_site_label_A
    _geom_hbond_site_symmetry_A
    _geom_hbond_distance_DH
    _geom_hbond_distance_HA
    _geom_hbond_distance_DA
    _geom_hbond_angle_DHA
    N8 H81 Cl3 1_655 0.88 2.43 3.190(5) 145
    N15 H151 Cl3 . 0.86 2.42 3.235(5) 157
    N15 H152 Cl2 1_655 0.86 2.42 3.274(5) 176
    N25 H251 Cl5 2_657 0.86 2.41 3.215(5) 155
    N16 H161 Cl4 2_657 0.86 2.34 3.196(5) 177
    N16 H162 Cl2 2_667 0.86 2.37 3.215(5) 166
    C20 H201 Cl2 . 0.93 2.69 3.473(6) 142
    C22 H221 Cl5 1_445 0.94 2.78 3.701(5) 167
    C11 H111 Cl4 2_666 0.93 2.73 3.592(6) 154
