# Supplementary material for: Bis(2-amino-1,3-benzothia­zol-3-ium) tetra­chloridozincate(II)
Source: Acta Crystallogr Sect E Struct Rep Online. 2011 May 7;67(Pt 6):m654–5. doi: 10.1107/S1600536811015753 (PMC3120423; doi:10.1107/S1600536811015753)
Supplement: Supplementary file 2 [file e-67-0m654-Isup2.hkl]

data_I
#  riadh5 in P -1                          
_audit_creation_date        "11-03-15"
_audit_creation_method      CRYSTALS 

_cell_length_a                    7.5430(10)
_cell_angle_alpha                 94.2500(10)
_cell_length_b                    7.8280(10)
_cell_angle_beta                  100.9300(10)
_cell_length_c                    17.109(2)
_cell_angle_gamma                 92.4650(10)

# NOTE FO on scale of Fc,      0.17144
# Status flags: 
#    o - used in refinement 
#    < - excluded by I/sigmaI cutoff 
#    x - excluded for another reason  

loop_
_refln_index_h
_refln_index_k
_refln_index_l
_refln_F_squared_meas
_refln_F_squared_calc
_refln_F_squared_sigma
_refln_observed_status
   2   0   0     1278.03     1355.32       20.22 o
   3   0   0     3028.69     3250.24       36.64 o
   4   0   0     6431.98     6602.78      101.93 o
   5   0   0     2269.81     2234.46       72.43 o
   6   0   0     1436.35     1427.08       78.58 o
   7   0   0     1073.67      984.44      104.76 o
   8   0   0      166.25      164.84       41.03 o
   9   0   0      110.21       84.05       38.34 o
  -9   1   0       88.51       86.83       30.11 o
  -8   1   0      595.88      511.56       87.21 o
  -7   1   0     2653.66     2488.75      118.33 o
  -6   1   0      275.33      272.30       28.14 o
  -5   1   0      578.93      592.79       37.30 o
  -4   1   0     1828.45     2026.71       59.68 o
  -3   1   0     2104.23     2121.51       47.52 o
  -2   1   0     2876.03     2961.08       90.89 o
  -1   1   0      527.70      498.09       15.73 o
   1   1   0      200.82      183.55       13.25 o
   2   1   0     1243.96     1187.50       31.22 o
   3   1   0      143.66      161.46       11.60 o
   4   1   0     2748.95     2748.77       58.23 o
   5   1   0     1631.53     1577.84       55.63 o
   6   1   0     1262.68     1214.18       60.29 o
   7   1   0       31.52       45.68       19.96 o
   8   1   0       48.66       55.15       17.74 o
   9   1   0      770.24      756.54      104.09 o
  -9   2   0       72.94       41.74       36.80 o
  -8   2   0      544.27      525.45       59.18 o
  -7   2   0       15.81       33.18        8.40 o
  -6   2   0      666.83      722.07       47.03 o
  -5   2   0       -1.87        0.51        4.43 o
  -4   2   0      721.81      785.32       33.56 o
  -3   2   0      759.56      842.53       28.57 o
  -2   2   0      196.93      184.06       10.26 o
  -1   2   0     1000.61      855.55       25.01 o
   0   2   0     1571.86     1758.56       46.85 o
   1   2   0       94.06        2.11       19.35 o
   2   2   0        2.58        0.02        1.60 o
   3   2   0       17.47       17.57        4.52 o
   4   2   0      374.93      358.82       24.38 o
   5   2   0       60.56       50.89       10.08 o
   6   2   0      653.65      685.82       47.16 o
   7   2   0     1685.37     1589.92      134.46 o
   8   2   0       -1.91        4.49       15.46 o
   9   2   0      214.29      256.21       58.63 o
  -9   3   0       -4.90       14.82        8.89 o
  -8   3   0      419.36      364.93       74.89 o
  -7   3   0      418.89      523.82       44.63 o
  -6   3   0       10.44       25.24        7.05 o
  -5   3   0      540.36      551.11       34.10 o
  -4   3   0      459.85      509.61       24.13 o
  -3   3   0     2797.35     2705.71       49.69 o
  -2   3   0       19.93       18.25        3.67 o
  -1   3   0      227.89      219.18       13.56 o
   0   3   0     3025.30     3147.57       54.02 o
   1   3   0     1450.98     1473.74       43.35 o
   2   3   0      476.18      425.97       26.49 o
   3   3   0     4131.82     4151.09       73.46 o
   4   3   0      921.00      975.96       33.76 o
   5   3   0       28.26       12.14        8.72 o
   6   3   0      409.34      476.71       40.11 o
   7   3   0       50.45       33.69       21.72 o
   8   3   0      108.43      124.90       37.45 o
  -8   4   0       58.41       80.31       31.60 o
  -7   4   0       67.57       73.07       34.80 o
  -6   4   0      479.81      445.36       70.13 o
  -5   4   0     1100.24     1080.23       41.75 o
  -4   4   0     1295.34     1307.19       44.53 o
  -3   4   0      334.32      350.57       21.43 o
  -2   4   0      889.76      959.89       27.22 o
  -1   4   0     3039.47     3068.27       55.72 o
   0   4   0      856.93      842.86       38.45 o
   1   4   0      369.77      308.36       27.41 o
   2   4   0      730.86      770.46       37.13 o
   3   4   0       56.65       66.49        8.55 o
   4   4   0      562.58      577.13       28.42 o
   5   4   0      346.48      345.70       38.13 o
   6   4   0      209.58      207.32       45.48 o
   7   4   0       16.28        0.16       17.23 o
   8   4   0       -0.43        1.08        1.81 o
  -8   5   0      443.01      368.07       80.19 o
  -7   5   0     1044.63      900.75      115.68 o
  -6   5   0     1759.41     1564.55      141.14 o
  -5   5   0      515.81      488.19       42.69 o
  -4   5   0      212.40      216.89       19.62 o
  -3   5   0     2190.29     2119.51       61.16 o
  -2   5   0     2075.17     2081.20       51.95 o
  -1   5   0     2745.86     2784.64       60.09 o
   0   5   0     1036.66     1112.91       38.04 o
   1   5   0      191.65      195.65       21.78 o
   2   5   0        4.90        5.38        4.80 o
   3   5   0     2579.37     2424.32       80.65 o
   4   5   0     2016.07     1839.74       94.98 o
   5   5   0       10.38        9.93       10.29 o
   6   5   0      101.59       64.23       33.26 o
   7   5   0      976.45     1099.91      111.12 o
   8   5   0      106.48      209.09       37.91 o
  -8   6   0       24.70       50.40       25.77 o
  -7   6   0      254.67      258.69       58.46 o
  -6   6   0       11.30        9.78       13.48 o
  -5   6   0       41.74       31.81       17.12 o
  -4   6   0      107.10      101.01       17.25 o
  -3   6   0      862.26      804.25       41.77 o
  -2   6   0      260.39      228.58       20.66 o
  -1   6   0     1022.78     1010.63       45.91 o
   0   6   0      637.48      667.52       37.31 o
   1   6   0      347.29      286.50       27.09 o
   2   6   0      162.93      143.29       20.37 o
   3   6   0     5301.24     4830.33      161.33 o
   4   6   0     1782.72     1560.63       96.77 o
   5   6   0       19.57       30.15       10.79 o
   6   6   0       25.92        8.72       14.35 o
   7   6   0      398.62      456.34       71.53 o
  -7   7   0       31.44       55.21       25.55 o
  -6   7   0       -1.67        1.67       13.46 o
  -5   7   0       54.13       51.39       18.64 o
  -4   7   0      177.47      175.81       29.95 o
  -3   7   0      538.68      584.65       52.83 o
  -2   7   0      385.55      387.96       34.93 o
  -1   7   0      200.13      156.09       26.59 o
   0   7   0        5.99        0.29        4.67 o
   1   7   0      387.65      328.68       32.92 o
   2   7   0       -9.86        5.03        7.23 o
   3   7   0       32.90       31.78       13.15 o
   4   7   0      240.04      223.36       37.70 o
   5   7   0      690.89      765.37       91.04 o
   6   7   0       30.66       31.04       17.85 o
   7   7   0      -10.56       14.40       29.35 o
  -6   8   0       60.93       63.25       25.90 o
  -5   8   0      324.89      386.53       45.57 o
  -4   8   0      659.32      657.90       62.61 o
  -3   8   0     1617.74     1609.95       96.03 o
  -2   8   0       12.61       22.32       10.29 o
  -1   8   0      601.03      591.44       48.41 o
   0   8   0      403.97      330.43       40.43 o
   1   8   0      160.27      136.59       26.07 o
   2   8   0      -10.05        0.00        7.66 o
   3   8   0      481.90      463.13       57.60 o
   4   8   0      297.09      292.93       44.65 o
   5   8   0       -7.17        6.61       12.43 o
   6   8   0       -4.64        0.03       21.82 o
  -6   9   0        7.98       53.71        6.81 o
  -5   9   0       52.61      106.83       19.34 o
  -4   9   0       64.64      111.05       22.72 o
  -3   9   0       25.22       33.01        6.77 o
  -2   9   0      363.98      403.27       46.81 o
  -1   9   0       15.07        2.52       12.39 o
   0   9   0      754.87      698.30       69.97 o
   1   9   0       43.86       27.95       11.73 o
   2   9   0       22.83        3.45       10.48 o
   3   9   0       79.97      169.60       34.15 o
  -4  10   0        2.07        8.82        5.57 o
  -3  10   0       41.30       71.20       11.34 o
  -2  10   0       32.57       60.42       10.07 o
  -1  10   0        9.13       14.42       11.61 o
   0  10   0      358.77      228.13       75.14 o
   1  10   0      106.52       98.69       41.10 o
  -1 -10   1      363.77      312.30       86.42 o
   0 -10   1      398.49      392.96       83.50 o
   1 -10   1       41.19       56.08       23.68 o
   2 -10   1        0.70       15.01       13.75 o
   3 -10   1        4.22       50.88        8.12 o
   4 -10   1       38.22        0.05       24.38 o
  -3  -9   1       42.48       19.46       17.53 o
  -2  -9   1      314.75      273.32       54.74 o
  -1  -9   1        4.01       21.11       11.12 o
   0  -9   1       33.17       23.52       11.17 o
   1  -9   1       28.37        0.88       10.42 o
   2  -9   1       -7.19       21.83       10.24 o
   3  -9   1       28.99       67.35       14.39 o
   4  -9   1      315.71      349.78       45.78 o
   5  -9   1      416.31      685.55       54.80 o
   6  -9   1        4.32        7.42        8.12 o
  -5  -8   1      -18.38        3.33       17.69 o
  -4  -8   1      165.31      188.09       32.26 o
  -3  -8   1       97.02      132.26       24.85 o
  -2  -8   1      679.97      627.83       54.42 o
  -1  -8   1       22.65       29.22        9.81 o
   0  -8   1       16.96       11.98        7.23 o
   1  -8   1       37.52       38.85       12.47 o
   2  -8   1        6.23       19.42        7.84 o
   3  -8   1       19.42       25.54       10.10 o
   4  -8   1      144.10      135.23       30.22 o
   5  -8   1       -8.55       26.85        7.11 o
   6  -8   1      489.23      633.80       82.45 o
  -7  -7   1      -44.99      142.55       24.97 o
  -6  -7   1        4.24       18.57        8.42 o
  -5  -7   1        8.61       11.65        7.82 o
  -4  -7   1     1044.47      925.80       78.62 o
  -3  -7   1      863.13      872.94       69.05 o
  -2  -7   1      716.13      766.47       48.19 o
  -1  -7   1     1470.67     1366.53       58.99 o
   0  -7   1     2727.06     2482.20       80.45 o
   1  -7   1      315.00      301.63       26.77 o
   2  -7   1      946.24      912.95       54.24 o
   3  -7   1      687.51      655.88       46.94 o
   4  -7   1      666.83      649.65       59.62 o
   5  -7   1      765.67      786.56       67.57 o
   6  -7   1      296.47      256.64       62.13 o
   7  -7   1       71.25       98.56       28.09 o
  -8  -6   1      127.23      462.90       43.29 o
  -7  -6   1       77.44       75.95       29.07 o
  -6  -6   1      119.57      144.94       25.94 o
  -5  -6   1      335.17      340.71       42.37 o
  -4  -6   1     1359.85     1253.19       65.01 o
  -3  -6   1     1250.21     1234.59       59.93 o
  -2  -6   1      755.45      656.68       45.23 o
  -1  -6   1       93.62       83.54       13.73 o
   0  -6   1       68.10       80.46       11.50 o
   1  -6   1     2883.78     2683.65       74.79 o
   2  -6   1      627.72      639.27       31.27 o
   3  -6   1        3.98       10.05        3.72 o
   4  -6   1      493.62      502.22       37.03 o
   5  -6   1     1397.26     1391.50       86.28 o
   6  -6   1      107.16       68.67       37.94 o
   7  -6   1       31.60        3.82       18.62 o
   8  -6   1      236.83      385.20       63.84 o
  -8  -5   1      237.89      406.22       58.45 o
  -7  -5   1      437.40      472.42       71.87 o
  -6  -5   1       -2.92        0.10        8.06 o
  -5  -5   1       -5.06        6.55        6.38 o
  -4  -5   1      138.21      146.54       15.99 o
  -3  -5   1        1.45        7.08        4.78 o
  -2  -5   1       78.68       76.15       11.75 o
  -1  -5   1      865.52      811.20       43.08 o
   0  -5   1        0.50        3.44        2.26 o
   1  -5   1     2348.48     2410.68       54.39 o
   2  -5   1       15.69       23.25        5.14 o
   3  -5   1     1420.14     1346.99       43.46 o
   4  -5   1        1.79        3.42        6.05 o
   5  -5   1       73.90       69.66       16.65 o
   6  -5   1       33.11       44.22       16.89 o
   7  -5   1      175.11      160.64       49.16 o
   8  -5   1       24.61        0.84       20.36 o
  -8  -4   1      471.26      509.70       79.27 o
  -7  -4   1      952.92      936.42      105.70 o
  -6  -4   1       23.61       16.62        9.52 o
  -5  -4   1        3.16        0.06        4.82 o
  -4  -4   1     1503.56     1420.12       45.17 o
  -3  -4   1      796.27      734.91       35.19 o
  -2  -4   1     6198.15     5927.57      103.92 o
  -1  -4   1     3567.87     3408.79       75.83 o
   0  -4   1      714.05      716.95       29.73 o
   1  -4   1     1285.92     1323.73       35.69 o
   2  -4   1     2737.68     2863.60       51.41 o
   3  -4   1     7373.78     7238.05       86.83 o
   4  -4   1     1045.36     1022.84       32.85 o
   5  -4   1        5.30       15.92        3.17 o
   6  -4   1      -20.71        1.18       16.49 o
   7  -4   1       80.25      107.51       27.12 o
   8  -4   1      428.97      399.65       76.12 o
  -9  -3   1       20.11       63.67       19.91 o
  -8  -3   1       33.09       60.87       24.05 o
  -7  -3   1      237.60      204.37       47.97 o
  -6  -3   1      347.77      320.73       31.16 o
  -5  -3   1      490.28      511.14       24.11 o
  -4  -3   1     1438.71     1373.08       52.57 o
  -3  -3   1     1650.62     1740.78       40.27 o
  -2  -3   1       69.19      102.91        9.85 o
  -1  -3   1      907.21      981.34       32.51 o
   0  -3   1      540.12      540.30       22.42 o
   1  -3   1      393.36      303.90       17.75 o
   2  -3   1     1299.59     1377.16       28.32 o
   3  -3   1     2411.59     2342.05       38.65 o
   4  -3   1       52.10       38.83        6.95 o
   5  -3   1       31.24       39.19        8.29 o
   6  -3   1       65.91      108.54       13.75 o
   7  -3   1      550.55      728.29       51.74 o
   8  -3   1      409.21      348.82       50.73 o
  -9  -2   1       66.59      102.51       34.99 o
  -8  -2   1      443.61      382.52       74.87 o
  -7  -2   1       -5.57        0.37        7.05 o
  -6  -2   1       -1.94        1.11        4.87 o
  -5  -2   1     1207.18     1245.99       42.22 o
  -4  -2   1     7321.19     7412.17      106.48 o
  -3  -2   1        8.16       18.58        2.77 o
  -2  -2   1       55.43       63.38        6.83 o
  -1  -2   1     6459.23     6540.67       70.67 o
   0  -2   1     2013.11     1904.79       34.18 o
   1  -2   1     2291.90     2177.44       32.08 o
   2  -2   1     2595.56     2475.74       34.24 o
   3  -2   1     2383.00     2504.55       37.49 o
   4  -2   1      336.64      345.61       28.45 o
   5  -2   1        8.37       11.89        3.60 o
   6  -2   1      295.54      319.34       31.02 o
   7  -2   1       43.77       47.87       10.93 o
   8  -2   1       50.20       18.84       18.38 o
   9  -2   1      613.82      544.71       93.83 o
  -9  -1   1       -7.43        1.90        9.07 o
  -8  -1   1       28.45       34.34       20.53 o
  -7  -1   1       70.85       70.59       23.72 o
  -6  -1   1      243.07      285.27       25.41 o
  -5  -1   1     2351.51     2316.97       54.42 o
  -4  -1   1     1164.71     1163.62       34.01 o
  -3  -1   1      435.63      426.71       17.15 o
  -2  -1   1     1390.26     1331.40       28.06 o
  -1  -1   1     2517.80     2678.16       42.72 o
   1  -1   1     8665.76     9059.55       74.17 o
   2  -1   1     1109.17     1064.53       38.01 o
   3  -1   1     2494.57     2692.75       53.39 o
   4  -1   1     2405.51     2307.41       70.14 o
   5  -1   1     1087.01     1073.07       45.68 o
   6  -1   1       13.36       16.68        9.12 o
   7  -1   1       54.28       64.92       19.57 o
   8  -1   1      589.44      556.30       86.05 o
   9  -1   1      244.56      261.40       61.94 o
  -9   0   1      382.74      364.75       72.42 o
  -8   0   1      209.39      197.56       51.42 o
  -7   0   1       34.60       30.21       12.79 o
  -6   0   1      900.21      947.13       61.73 o
  -5   0   1        6.54        4.63        4.60 o
  -4   0   1      176.50      199.06       11.94 o
  -3   0   1      407.42      415.78       16.52 o
  -2   0   1      806.05      755.22       26.63 o
   2   0   1     4190.36     4047.04       45.24 o
   3   0   1     4478.95     4663.04       55.24 o
   4   0   1       53.50       48.87       11.98 o
   5   0   1      118.70      117.87       15.00 o
   6   0   1      864.32      780.89       86.61 o
   7   0   1       56.13       56.27       21.38 o
   8   0   1      297.41      245.77       59.40 o
   9   0   1       98.90       90.41       41.09 o
  -9   1   1       73.88      113.43       32.76 o
  -8   1   1      779.43      714.09       68.91 o
  -7   1   1     1572.74     1610.14      127.43 o
  -6   1   1      105.58      105.72       16.13 o
  -5   1   1     5845.92     5843.20      115.61 o
  -4   1   1    10401.68    10530.44      142.52 o
  -3   1   1     8604.36     8678.58      192.15 o
  -2   1   1     2609.36     2733.76       56.00 o
  -1   1   1     2656.46     2795.15       44.48 o
   1   1   1     5421.29     5541.66       73.84 o
   2   1   1     7058.21     7024.87       79.12 o
   3   1   1     1625.09     1678.57       53.45 o
   4   1   1        2.14        0.00        2.05 o
   5   1   1      143.59      139.70       16.40 o
   6   1   1     4856.42     4790.10      120.65 o
   7   1   1     1269.70     1088.73      117.18 o
   8   1   1      134.40      132.43       42.92 o
   9   1   1      172.43      151.12       52.70 o
  -9   2   1      133.79      133.46       32.49 o
  -8   2   1     1572.45     1321.52      139.89 o
  -7   2   1      833.29     1048.39       58.81 o
  -6   2   1       16.59       12.14        5.09 o
  -5   2   1     1216.91     1259.83       50.83 o
  -4   2   1     1845.16     1978.75       68.52 o
  -3   2   1       82.05       98.03        8.76 o
  -2   2   1      547.59      618.22       19.75 o
  -1   2   1    12441.45    12553.73      103.13 o
   0   2   1     1650.76     1741.21       50.02 o
   1   2   1     9827.91     9660.43      125.91 o
   2   2   1     5994.56     6135.45       86.61 o
   3   2   1      288.85      350.78       16.30 o
   4   2   1     2646.50     2697.90       59.68 o
   5   2   1     2047.14     2042.54       79.11 o
   6   2   1     2573.14     2704.48       96.15 o
   7   2   1      656.60      704.13       85.46 o
   8   2   1      250.49      284.47       57.78 o
   9   2   1       27.00        1.30       23.08 o
  -9   3   1       44.38       21.44       29.70 o
  -8   3   1      116.91       83.54       43.67 o
  -7   3   1      -11.92        0.01       12.27 o
  -6   3   1       13.28        4.50       10.18 o
  -5   3   1      147.08      214.27       14.11 o
  -4   3   1      876.42      776.81       33.59 o
  -3   3   1      814.83      859.35       26.67 o
  -2   3   1       75.42      100.61        7.49 o
  -1   3   1      205.17      224.42       12.01 o
   0   3   1     1532.85     1445.19       47.02 o
   1   3   1      564.66      441.08       30.39 o
   2   3   1     3204.55     3054.39       62.87 o
   3   3   1     2377.15     2396.84       57.50 o
   4   3   1       24.32       33.98        4.87 o
   5   3   1     1386.41     1341.25       70.77 o
   6   3   1      924.38     1046.30       61.97 o
   7   3   1      637.84      630.30       85.23 o
   8   3   1       27.40       26.12       11.57 o
  -8   4   1       19.39       52.98       18.29 o
  -7   4   1      598.52      596.46       88.18 o
  -6   4   1       13.45       28.17        7.93 o
  -5   4   1      884.40      864.84       42.55 o
  -4   4   1     1074.89     1067.06       41.21 o
  -3   4   1        3.85        0.01        2.24 o
  -2   4   1     2359.13     2298.70       55.71 o
  -1   4   1     6164.77     6109.99       81.88 o
   0   4   1     4174.89     4089.63       77.20 o
   1   4   1      267.88      276.10       23.40 o
   2   4   1       26.86       22.19       10.43 o
   3   4   1     1986.71     2016.40       58.54 o
   4   4   1       45.98       58.47        9.28 o
   5   4   1        7.51       22.99       10.65 o
   6   4   1      439.53      373.52       68.68 o
   7   4   1      310.66      313.27       63.26 o
   8   4   1       -1.63        0.11        9.88 o
  -8   5   1      283.33      215.28       68.56 o
  -7   5   1      761.11      642.98      100.07 o
  -6   5   1      202.76      197.95       46.49 o
  -5   5   1      712.26      670.63       41.47 o
  -4   5   1       74.67       76.63       13.37 o
  -3   5   1      454.03      441.81       33.09 o
  -2   5   1       19.52       34.73        4.56 o
  -1   5   1       80.63      102.46       10.86 o
   0   5   1      778.41      713.35       37.11 o
   1   5   1      910.59      903.00       47.22 o
   2   5   1        6.29       12.06        4.58 o
   3   5   1      115.36      122.39       17.67 o
   4   5   1      143.72      163.00       24.40 o
   5   5   1       -8.37        0.33       10.31 o
   6   5   1       13.84       16.63        7.09 o
   7   5   1        8.52        7.82       14.30 o
   8   5   1        5.64        1.27       17.40 o
  -8   6   1       63.54       76.07       29.93 o
  -7   6   1      557.21      481.97       89.97 o
  -6   6   1      971.90      842.62      112.20 o
  -5   6   1      875.33      861.60       67.67 o
  -4   6   1      656.13      691.82       43.58 o
  -3   6   1       -9.48        0.10        7.24 o
  -2   6   1        4.83        6.44        2.26 o
  -1   6   1     1385.31     1376.87       54.30 o
   0   6   1     2532.91     2491.57       73.76 o
   1   6   1      194.76      170.78       24.73 o
   2   6   1       44.45       34.27       10.55 o
   3   6   1     1648.29     1570.63       91.53 o
   4   6   1      669.76      572.42       60.02 o
   5   6   1      613.26      595.05       84.06 o
   6   6   1     1361.27     1491.57      131.96 o
   7   6   1      153.67      232.46       41.01 o
  -7   7   1       56.11      106.45       26.87 o
  -6   7   1      272.31      263.73       59.33 o
  -5   7   1      429.31      479.75       49.90 o
  -4   7   1     1071.44     1155.96       75.97 o
  -3   7   1       -8.01        0.00        8.80 o
  -2   7   1     1550.93     1504.95       88.73 o
  -1   7   1     4877.59     4566.60      128.54 o
   0   7   1     2310.75     2072.90      107.95 o
   1   7   1       25.63       28.60        9.99 o
   2   7   1      223.07      176.46       35.32 o
   3   7   1      832.33      784.30       71.06 o
   4   7   1      607.09      555.05       86.09 o
   5   7   1      121.81      146.25       37.79 o
   6   7   1      122.62      191.67       40.17 o
   7   7   1        2.71        7.86        6.44 o
  -6   8   1       12.55        4.83       19.66 o
  -5   8   1        7.07       10.97        4.88 o
  -4   8   1      198.94      226.17       34.74 o
  -3   8   1       16.82        4.53       10.43 o
  -2   8   1       98.41      126.24       21.01 o
  -1   8   1       76.91       95.09       21.42 o
   0   8   1      128.51      111.30       28.37 o
   1   8   1      392.09      361.26       49.32 o
   2   8   1       -3.00        0.02        6.86 o
   3   8   1      253.87      297.97       54.25 o
   4   8   1      135.70      209.42       40.26 o
   5   8   1       -1.64        0.96        7.15 o
   6   8   1       14.67       19.38       21.50 o
  -5   9   1       -2.06       35.34        3.85 o
  -4   9   1      122.74      175.27       29.97 o
  -3   9   1      161.67      196.58       30.64 o
  -2   9   1      -39.34        1.79       15.88 o
  -1   9   1        3.97       43.59       11.02 o
   0   9   1       19.10        3.41       15.30 o
   1   9   1       91.15       78.66       24.43 o
   2   9   1       25.50       13.49       11.95 o
   3   9   1       56.68      103.17       28.35 o
   4   9   1       24.12        1.21       26.69 o
  -4  10   1      142.34      260.46       45.25 o
  -3  10   1      -16.45       31.28       15.49 o
  -2  10   1       14.35       10.24       11.95 o
  -1  10   1       47.76       39.47       34.02 o
   0  10   1       36.93       74.97       26.08 o
   1  10   1       78.33       32.38       31.48 o
   0 -10   2      454.19      317.97       61.29 o
   1 -10   2       44.06       52.12       16.32 o
   2 -10   2       36.21       41.95       17.65 o
   3 -10   2       67.04       40.92       32.92 o
  -3  -9   2       21.31        1.07       11.84 o
  -2  -9   2      112.59      108.13       33.56 o
  -1  -9   2       74.30       95.35       24.47 o
   0  -9   2      -11.21        1.49       11.80 o
   1  -9   2       11.57        0.41        9.82 o
   2  -9   2        9.16        4.85        7.13 o
   3  -9   2       75.96       56.71       22.10 o
   4  -9   2       88.92       99.10       24.06 o
   5  -9   2      -10.69        1.87       12.77 o
   6  -9   2      -14.62       14.29       15.28 o
  -5  -8   2      110.97      126.56       27.41 o
  -4  -8   2       18.53       22.42       14.06 o
  -3  -8   2       67.41       92.23       22.41 o
  -2  -8   2      117.42      140.52       22.42 o
  -1  -8   2        0.60        4.22        5.40 o
   0  -8   2     1553.03     1373.54       76.68 o
   1  -8   2     1523.96     1338.20       74.27 o
   2  -8   2       11.23       18.09        8.48 o
   3  -8   2      102.93      100.35       20.44 o
   4  -8   2      461.14      428.65       53.56 o
   5  -8   2      104.36      144.05       27.47 o
   6  -8   2       27.58       53.23       16.59 o
  -7  -7   2      -25.39      141.19       18.27 o
  -6  -7   2       11.07       14.86       13.69 o
  -5  -7   2       48.05       34.31       15.30 o
  -4  -7   2        1.49        0.01        9.61 o
  -3  -7   2      522.10      565.03       41.33 o
  -2  -7   2      -14.18        1.74        5.80 o
  -1  -7   2      129.25      178.73       17.10 o
   0  -7   2      974.83      920.09       46.66 o
   1  -7   2      133.22      125.83       17.30 o
   2  -7   2     2004.65     1808.56       78.45 o
   3  -7   2      321.14      316.88       32.22 o
   4  -7   2      201.41      200.26       33.19 o
   5  -7   2       17.11       23.42       12.18 o
   6  -7   2       15.83        3.18        7.91 o
   7  -7   2       71.89       82.75       23.98 o
  -8  -6   2      103.81      327.70       42.57 o
  -7  -6   2      334.06      411.41       45.70 o
  -6  -6   2      561.40      501.55       57.58 o
  -5  -6   2      721.35      703.63       61.26 o
  -4  -6   2      347.74      319.24       26.32 o
  -3  -6   2      613.46      607.45       34.15 o
  -2  -6   2     1358.95     1245.97       58.11 o
  -1  -6   2     1993.12     1964.13       62.26 o
   0  -6   2     1795.13     1645.01       57.92 o
   1  -6   2        8.98       18.12        5.27 o
   2  -6   2      436.82      409.97       25.62 o
   3  -6   2       85.08       87.30       10.89 o
   4  -6   2      200.23      221.21       20.23 o
   5  -6   2       31.79       44.14       12.38 o
   6  -6   2      367.03      326.87       64.25 o
   7  -6   2      673.73      595.64       95.36 o
  -8  -5   2      389.05      636.58       69.48 o
  -7  -5   2      625.42      561.30       59.29 o
  -6  -5   2      410.65      393.17       44.88 o
  -5  -5   2       19.81       36.94        6.32 o
  -4  -5   2      303.03      325.63       23.69 o
  -3  -5   2     1570.52     1555.90       59.68 o
  -2  -5   2     2842.97     2813.84       68.30 o
  -1  -5   2       67.31       38.15       11.49 o
   0  -5   2     1469.27     1505.36       43.15 o
   1  -5   2     3715.76     3690.13       67.20 o
   2  -5   2     1444.61     1435.59       39.22 o
   3  -5   2     2299.33     2268.01       55.33 o
   4  -5   2     4712.47     4557.13       80.15 o
   5  -5   2     1568.78     1437.69       72.30 o
   6  -5   2      744.65      694.48       89.40 o
   7  -5   2      925.80      781.90      109.89 o
   8  -5   2      412.37      522.67       76.14 o
  -9  -4   2       15.00        3.93       25.51 o
  -8  -4   2       35.54       34.82       15.95 o
  -7  -4   2      664.28      643.90       58.10 o
  -6  -4   2       12.61        9.51       10.06 o
  -5  -4   2      223.25      196.90       16.64 o
  -4  -4   2      583.15      567.22       29.69 o
  -3  -4   2     9181.00     9016.04       90.06 o
  -2  -4   2      740.80      760.12       34.12 o
  -1  -4   2      198.62      243.32       17.06 o
   0  -4   2      704.83      654.74       29.34 o
   1  -4   2     1696.04     1560.74       35.64 o
   2  -4   2        5.98        3.66        4.64 o
   3  -4   2      777.78      810.62       24.55 o
   4  -4   2       25.61       32.20        4.51 o
   5  -4   2      255.46      260.63       30.62 o
   6  -4   2      106.98      125.27       34.01 o
   7  -4   2      115.37      130.62       37.52 o
   8  -4   2      187.36      128.44       52.33 o
  -9  -3   2       20.02       10.13       21.89 o
  -8  -3   2      227.17      232.32       50.56 o
  -7  -3   2       58.42       28.31       15.61 o
  -6  -3   2      131.33      166.36       17.70 o
  -5  -3   2     1947.23     1810.95       56.45 o
  -4  -3   2       26.55       36.60        4.86 o
  -3  -3   2        2.52        0.50        2.60 o
  -2  -3   2     3638.13     3656.79       66.77 o
  -1  -3   2     8756.20     9067.57      124.69 o
   0  -3   2     3359.77     3378.60       53.14 o
   1  -3   2      495.59      485.06       17.91 o
   2  -3   2       28.70       15.40        4.33 o
   3  -3   2      475.49      530.69       18.27 o
   4  -3   2     2784.66     2770.23       53.45 o
   5  -3   2      137.91      159.75       17.50 o
   6  -3   2      152.37      182.64       24.29 o
   7  -3   2       23.84        4.81       10.99 o
   8  -3   2      288.36      220.99       42.81 o
  -9  -2   2      238.06      286.74       55.65 o
  -8  -2   2      161.52      140.88       40.81 o
  -7  -2   2      295.12      309.16       26.20 o
  -6  -2   2      138.92      150.56       16.30 o
  -5  -2   2       18.68       15.10        4.17 o
  -4  -2   2      294.34      281.64       21.17 o
  -3  -2   2     2465.19     2532.26       40.89 o
  -2  -2   2       50.85       42.87        4.74 o
  -1  -2   2       45.37       39.31        5.74 o
   0  -2   2     1049.77     1019.94       23.12 o
   1  -2   2        6.27        0.14        3.04 o
   2  -2   2       88.02       97.38        6.50 o
   3  -2   2      582.30      670.16       20.93 o
   4  -2   2     5848.38     5924.90      101.69 o
   5  -2   2        8.71        1.43        5.29 o
   6  -2   2      209.83      238.80       28.77 o
   7  -2   2      555.47      500.44       54.72 o
   8  -2   2      654.82      536.56       91.78 o
   9  -2   2       40.84        1.14       23.84 o
  -9  -1   2      524.60      551.63       83.06 o
  -8  -1   2     1283.57     1157.21      122.06 o
  -7  -1   2       92.07      115.91       30.20 o
  -6  -1   2      661.05      629.42       44.84 o
  -5  -1   2      641.48      640.25       25.78 o
  -4  -1   2     1601.08     1525.27       39.95 o
  -3  -1   2     1128.43     1115.55       26.85 o
  -2  -1   2      133.86      178.48        7.59 o
  -1  -1   2      969.55      975.75       15.96 o
   0  -1   2     2565.52     2599.81       43.95 o
   1  -1   2      233.61      205.26       12.36 o
   2  -1   2     4793.73     5079.96       57.86 o
   3  -1   2       16.86       32.93        4.44 o
   4  -1   2      437.18      397.93       30.90 o
   5  -1   2     3008.11     3055.10       62.23 o
   6  -1   2     2821.01     2639.80      160.12 o
   7  -1   2      220.19      202.21       47.44 o
   8  -1   2       44.29       49.94       19.45 o
   9  -1   2      158.27      172.43       46.82 o
  -9   0   2      769.87      780.53      104.22 o
  -8   0   2      983.92      873.70      106.63 o
  -7   0   2       56.16       65.51       18.12 o
  -6   0   2       73.28       87.62       13.68 o
  -5   0   2     1638.56     1671.13       53.11 o
  -4   0   2     8443.60     8544.77      121.65 o
  -3   0   2     2840.17     3242.94       62.14 o
  -2   0   2    19498.46    19468.50      139.07 o
   1   0   2    11774.93    10814.67      147.58 o
   2   0   2     4838.58     5200.70       75.59 o
   3   0   2     2688.13     2791.64       48.70 o
   4   0   2     1164.37     1181.07       35.22 o
   5   0   2     1358.21     1357.42       50.30 o
   6   0   2        4.82        2.69       10.63 o
   7   0   2      341.28      352.91       59.30 o
   8   0   2      189.11      202.81       50.07 o
   9   0   2      155.74      133.72       47.41 o
  -9   1   2      350.46      297.46       51.97 o
  -8   1   2       31.09       19.36       14.52 o
  -7   1   2      130.63      138.70       37.01 o
  -6   1   2     1018.82     1062.68       53.07 o
  -5   1   2      572.30      571.45       37.06 o
  -4   1   2     1947.26     2041.80       58.72 o
  -3   1   2      239.45      272.30       33.02 o
  -2   1   2    19315.84    19342.77      145.92 o
  -1   1   2      923.50     1050.37       50.41 o
   0   1   2     4920.23     5125.65      105.82 o
   1   1   2      390.07      351.51       32.86 o
   2   1   2     1269.46     1343.32       44.17 o
   3   1   2       21.14       10.55        4.90 o
   4   1   2      510.17      552.73       25.03 o
   5   1   2      491.37      503.30       26.25 o
   6   1   2      135.19      141.09       20.13 o
   7   1   2     1640.10     1448.09      133.81 o
   8   1   2      170.46      177.72       47.76 o
   9   1   2       -6.04        5.40        9.42 o
  -9   2   2      185.74      172.05       36.29 o
  -8   2   2     1042.26      931.06      115.08 o
  -7   2   2      206.09      264.45       27.35 o
  -6   2   2      296.35      298.04       25.11 o
  -5   2   2      984.40      965.02       60.37 o
  -4   2   2     1955.49     1977.56       50.59 o
  -3   2   2     1169.99     1182.92       35.94 o
  -2   2   2       86.49      124.59        8.14 o
  -1   2   2    11313.38    11747.17      125.51 o
   0   2   2    24342.33    23156.77      295.13 o
   1   2   2       61.13       76.85       18.05 o
   2   2   2     3654.95     4046.18       86.49 o
   3   2   2     4296.76     4310.95      101.51 o
   4   2   2        0.98        1.89        2.17 o
   5   2   2       37.28       53.81        6.51 o
   6   2   2      464.70      474.14       42.03 o
   7   2   2      660.77      568.54       86.47 o
   8   2   2      172.67      134.11       49.46 o
  -9   3   2      270.85      283.26       64.87 o
  -8   3   2      587.27      535.82       89.18 o
  -7   3   2      -14.91        0.10       13.47 o
  -6   3   2      421.76      410.13       32.18 o
  -5   3   2     1016.00     1052.00       51.86 o
  -4   3   2      864.14      940.03       33.42 o
  -3   3   2     1045.89     1098.93       33.43 o
  -2   3   2     1157.22     1293.99       33.31 o
  -1   3   2     5095.69     5326.69       85.59 o
   0   3   2      638.05      712.97       56.99 o
   1   3   2     6281.37     6566.75      101.27 o
   2   3   2     7195.12     7309.22       97.79 o
   3   3   2     1964.87     1984.95       62.27 o
   4   3   2       31.08       40.96        7.01 o
   5   3   2       99.27       84.75       19.68 o
   6   3   2       43.41        0.03       10.92 o
   7   3   2     1395.49     1288.97      129.53 o
   8   3   2      538.26      580.48       85.61 o
  -8   4   2      453.77      397.36       79.36 o
  -7   4   2      117.22      103.07       38.97 o
  -6   4   2      330.41      375.13       23.47 o
  -5   4   2       -2.97        0.00        4.30 o
  -4   4   2       49.21       45.59        8.67 o
  -3   4   2     1123.28     1130.96       35.49 o
  -2   4   2       42.18       68.42        7.31 o
  -1   4   2     1485.26     1418.07       54.61 o
   0   4   2     1868.56     1690.68       62.50 o
   1   4   2       54.35       66.43       11.03 o
   2   4   2      599.22      641.69       31.55 o
   3   4   2      215.56      221.98       22.70 o
   4   4   2       14.95        6.20        7.94 o
   5   4   2      153.07      143.30       37.51 o
   6   4   2      206.84      186.72       47.74 o
   7   4   2      535.91      536.71       82.91 o
   8   4   2       43.33       41.83       25.20 o
  -8   5   2       25.80        6.19       27.48 o
  -7   5   2       -0.50       17.48       12.70 o
  -6   5   2      412.88      306.60       68.81 o
  -5   5   2     2858.19     2665.80       83.74 o
  -4   5   2      333.42      434.38       33.35 o
  -3   5   2      417.43      405.19       32.25 o
  -2   5   2       67.59       73.51       11.50 o
  -1   5   2     1027.39     1111.54       44.34 o
   0   5   2      235.70      197.32       18.96 o
   1   5   2       15.12       27.82        6.94 o
   2   5   2      935.43      920.96       50.22 o
   3   5   2       24.08        0.61       18.66 o
   4   5   2       41.18       37.01       20.68 o
   5   5   2      981.95      925.42      102.53 o
   6   5   2      121.54      147.65       37.73 o
   7   5   2      166.06      230.18       47.06 o
  -7   6   2       47.83        4.93       26.23 o
  -6   6   2       58.11       45.81       24.88 o
  -5   6   2      274.62      288.45       33.05 o
  -4   6   2      289.12      343.12       29.32 o
  -3   6   2       15.12       34.27        8.38 o
  -2   6   2      178.65      213.79       27.65 o
  -1   6   2     1898.44     2017.37       93.25 o
   0   6   2      454.59      488.29       37.93 o
   1   6   2       54.69       53.84       12.66 o
   2   6   2      563.05      514.20       74.70 o
   3   6   2      394.76      334.16       62.62 o
   4   6   2      545.58      592.24       76.91 o
   5   6   2        9.57       12.20       17.50 o
   6   6   2       59.10       60.96       29.93 o
   7   6   2       50.01       50.95       23.39 o
  -7   7   2        9.98        1.05        5.54 o
  -6   7   2        5.61        9.00        9.70 o
  -5   7   2       44.20       20.99       15.78 o
  -4   7   2      789.98      770.18       65.39 o
  -3   7   2       75.90       74.21       17.41 o
  -2   7   2        1.77        6.52        3.63 o
  -1   7   2      201.26      203.74       32.13 o
   0   7   2      128.03      144.22       24.46 o
   1   7   2     1871.39     1617.82       99.86 o
   2   7   2     2336.28     1996.75      162.30 o
   3   7   2      224.12      227.36       50.21 o
   4   7   2       76.08       71.80       23.32 o
   5   7   2      384.44      432.08       72.80 o
   6   7   2      504.19      694.92       84.52 o
  -6   8   2      332.48      318.25       72.69 o
  -5   8   2     1725.14     2087.41      107.27 o
  -4   8   2      461.75      549.69       54.42 o
  -3   8   2       27.24       40.04        8.48 o
  -2   8   2      709.16      762.23       64.76 o
  -1   8   2      944.98      945.99       75.69 o
   0   8   2      650.85      669.88       61.16 o
   1   8   2      439.86      383.90       51.17 o
   2   8   2      678.73      670.05       92.89 o
   3   8   2       27.38       49.00       22.94 o
   4   8   2       11.48        8.36       11.97 o
   5   8   2      240.42      486.55       56.11 o
   6   8   2      203.24      754.76       64.29 o
  -5   9   2       13.61        3.36       11.83 o
  -4   9   2       52.85       86.97       18.16 o
  -3   9   2        3.29       10.15        6.63 o
  -2   9   2      115.32      153.90       27.16 o
  -1   9   2      138.52      189.53       29.57 o
   0   9   2      148.69      140.33       31.65 o
   1   9   2       78.41       70.25       26.96 o
   2   9   2       21.07       18.16       14.97 o
   3   9   2       79.54      101.93       36.20 o
   4   9   2       64.57      256.82       33.39 o
  -3  10   2       52.78       34.30        8.89 o
  -2  10   2       41.89       79.50       16.12 o
  -1  10   2       20.98       16.62       17.77 o
   0  10   2      -23.19       41.59       19.23 o
   1  10   2      -11.46        2.67       21.06 o
   0 -10   3      419.63      357.04       61.65 o
   1 -10   3       -7.03       11.35       12.20 o
   2 -10   3       -8.19       19.18       15.10 o
   3 -10   3      307.71      268.71       74.02 o
  -3  -9   3       -9.12        9.61       12.57 o
  -2  -9   3      344.84      291.63       53.11 o
  -1  -9   3      113.01      114.72       27.12 o
   0  -9   3      982.52      857.57       85.11 o
   1  -9   3      402.66      352.84       53.53 o
   2  -9   3       24.42       32.06       12.11 o
   3  -9   3      302.12      335.70       45.10 o
   4  -9   3      681.21      753.08      101.47 o
   5  -9   3       61.75      109.96       31.38 o
  -5  -8   3       47.64       40.08       28.05 o
  -4  -8   3      178.07      195.84       33.62 o
  -3  -8   3       16.49        2.59        8.17 o
  -2  -8   3        7.01        7.30        6.80 o
  -1  -8   3      563.47      503.27       47.82 o
   0  -8   3      369.57      344.27       36.23 o
   1  -8   3      747.81      680.05       51.69 o
   2  -8   3      -13.45       15.17        9.13 o
   3  -8   3      231.40      230.39       28.66 o
   4  -8   3      104.38      116.03       20.88 o
   5  -8   3      158.45      194.79       32.68 o
   6  -8   3       16.06       12.08       16.02 o
  -7  -7   3       19.85       23.39       24.16 o
  -6  -7   3       10.48       15.05       16.73 o
  -5  -7   3      158.25      168.48       29.61 o
  -4  -7   3     1042.91     1030.18       75.69 o
  -3  -7   3     1048.81      911.79       73.28 o
  -2  -7   3       42.88       45.89        8.71 o
  -1  -7   3       21.43       36.26        6.92 o
   0  -7   3      560.63      579.90       35.90 o
   1  -7   3     2707.43     2481.46       90.55 o
   2  -7   3      318.01      315.22       26.52 o
   3  -7   3      619.05      614.07       37.75 o
   4  -7   3       -9.16        1.60        6.92 o
   5  -7   3      290.05      306.01       42.86 o
   6  -7   3      111.94      113.45       35.81 o
   7  -7   3      296.19      326.36       65.14 o
  -8  -6   3       30.88      191.17       13.67 o
  -7  -6   3      876.35     1033.20       73.41 o
  -6  -6   3        4.65        4.94        5.76 o
  -5  -6   3       42.56       38.04       12.75 o
  -4  -6   3      464.72      466.98       26.62 o
  -3  -6   3      245.94      260.06       21.04 o
  -2  -6   3     1748.58     1711.85       55.77 o
  -1  -6   3      414.45      369.16       27.71 o
   0  -6   3      340.67      294.85       25.46 o
   1  -6   3       52.68       51.46       10.42 o
   2  -6   3      140.23      139.27       13.53 o
   3  -6   3       41.58       58.30        6.87 o
   4  -6   3        6.75       11.99        5.39 o
   5  -6   3       13.05       21.53        5.91 o
   6  -6   3      618.80      531.72       87.55 o
   7  -6   3      644.34      562.93       92.25 o
  -8  -5   3        6.05        4.05        3.35 o
  -7  -5   3       82.62       64.73       21.57 o
  -6  -5   3     1351.23     1176.06       80.89 o
  -5  -5   3     1646.63     1544.98       54.42 o
  -4  -5   3       96.52       92.88       18.48 o
  -3  -5   3        9.64        6.38        4.86 o
  -2  -5   3       75.47       79.31        9.72 o
  -1  -5   3      792.82      693.20       31.83 o
   0  -5   3      253.73      245.62       15.98 o
   1  -5   3      335.01      295.51       20.84 o
   2  -5   3       19.79       22.20        4.51 o
   3  -5   3     1972.73     1865.64       51.74 o
   4  -5   3      324.39      322.29       21.29 o
   5  -5   3       -8.80        0.65       14.50 o
   6  -5   3      149.47      175.42       39.90 o
   7  -5   3      853.00      827.74      103.71 o
   8  -5   3      281.37      329.20       65.22 o
  -9  -4   3       45.59      115.73       26.02 o
  -8  -4   3       46.13       66.54       19.90 o
  -7  -4   3     1029.26     1037.34       71.55 o
  -6  -4   3      909.26      850.29       62.40 o
  -5  -4   3     1134.51     1050.13       41.70 o
  -4  -4   3      906.59      938.51       36.91 o
  -3  -4   3     2087.04     2005.72       41.84 o
  -2  -4   3     2031.44     2126.27       47.40 o
  -1  -4   3     8077.54     8303.63       88.26 o
   0  -4   3     9604.25     9393.01      102.44 o
   1  -4   3     1731.43     1784.03       39.03 o
   2  -4   3      902.36      910.61       29.10 o
   3  -4   3     4082.98     4127.00       57.10 o
   4  -4   3     2240.41     2186.74       44.26 o
   5  -4   3       97.54       88.33       28.97 o
   6  -4   3      694.75      651.80       83.66 o
   7  -4   3     1710.69     1645.12      143.69 o
   8  -4   3      107.85       90.65       26.00 o
  -9  -3   3      107.07      113.36       38.38 o
  -8  -3   3      720.26      673.66       90.34 o
  -7  -3   3     3344.32     3283.10      121.74 o
  -6  -3   3      509.60      517.21       35.28 o
  -5  -3   3        3.18        5.45        4.88 o
  -4  -3   3      278.06      326.35       17.58 o
  -3  -3   3     1421.43     1455.30       34.27 o
  -2  -3   3      883.78      921.88       23.67 o
  -1  -3   3     1392.30     1403.01       32.00 o
   0  -3   3     2615.24     2579.64       44.50 o
   1  -3   3     3251.07     3091.45       46.30 o
   2  -3   3       90.99       94.07        8.19 o
   3  -3   3     6071.35     5944.27       66.64 o
   4  -3   3     1467.47     1490.61       39.81 o
   5  -3   3      324.76      337.02       32.89 o
   6  -3   3       38.24       73.82       12.82 o
   7  -3   3      654.32      543.53       61.09 o
   8  -3   3      371.09      301.74       71.31 o
  -9  -2   3       76.18      109.90       26.66 o
  -8  -2   3       25.33       20.01       14.24 o
  -7  -2   3       44.30       50.78       10.35 o
  -6  -2   3      973.00      924.21       44.81 o
  -5  -2   3     2379.32     2254.16       58.11 o
  -4  -2   3      338.29      320.23       19.71 o
  -3  -2   3      118.68       87.53        9.54 o
  -2  -2   3     1873.22     1893.76       34.33 o
  -1  -2   3       46.58       36.91        3.97 o
   0  -2   3      449.58      476.67       20.95 o
   1  -2   3     1259.67      958.63       23.96 o
   2  -2   3     1084.30     1155.25       24.64 o
   3  -2   3     1006.34     1048.65       30.57 o
   4  -2   3        4.82        5.28        3.12 o
   5  -2   3      502.23      480.58       39.49 o
   6  -2   3      298.47      298.84       28.31 o
   7  -2   3      155.24      121.45       41.43 o
   8  -2   3      -11.99        0.06       10.03 o
  -9  -1   3       28.84       73.38       23.81 o
  -8  -1   3       79.70       64.10       27.03 o
  -7  -1   3       29.64       54.23        6.22 o
  -6  -1   3       39.30       46.45        9.85 o
  -5  -1   3        4.15       10.43        4.43 o
  -4  -1   3      163.05      195.05       14.34 o
  -3  -1   3       23.35       45.19        3.54 o
  -2  -1   3      585.89      577.09       16.04 o
  -1  -1   3     6359.97     6500.79       47.67 o
   0  -1   3    11106.74    10539.09       85.67 o
   1  -1   3     1209.50     1348.82       26.31 o
   2  -1   3     1008.01      938.46       27.31 o
   3  -1   3     6376.57     6269.36       77.99 o
   4  -1   3     1837.47     2089.07       38.27 o
   5  -1   3        6.94        1.75        8.01 o
   6  -1   3      781.47      749.26       84.75 o
   7  -1   3       -8.87        0.01        9.31 o
   8  -1   3       86.69       64.22       33.60 o
  -9   0   3       39.08       18.40       24.61 o
  -8   0   3        0.67        0.01        4.48 o
  -7   0   3       56.57       68.41       16.42 o
  -6   0   3      276.50      270.64       27.62 o
  -5   0   3       10.43       18.63        5.39 o
  -4   0   3     2197.07     2282.45       63.94 o
  -3   0   3      445.17      419.74       26.03 o
  -2   0   3       18.74       42.95        7.52 o
  -1   0   3      576.05      358.84       21.50 o
   0   0   3      290.59      307.33       14.48 o
   1   0   3     5687.05     5269.20      112.33 o
   2   0   3    10364.06    10385.37      121.10 o
   3   0   3       -0.54        0.62        2.22 o
   4   0   3      205.86      204.10       15.52 o
   5   0   3     1000.96     1019.46       37.40 o
   6   0   3      342.28      395.47       30.43 o
   7   0   3      507.39      428.45       75.35 o
   8   0   3        9.20        0.44       18.62 o
  -9   1   3     1001.03      905.25       84.93 o
  -8   1   3     1306.91     1195.31      123.88 o
  -7   1   3      426.18      474.51       37.46 o
  -6   1   3     2603.23     2721.58       85.67 o
  -5   1   3     1445.00     1427.15       50.02 o
  -4   1   3      143.90      186.24       16.41 o
  -3   1   3     5556.44     6125.94      155.80 o
  -2   1   3    29246.62    29354.40      177.66 o
  -1   1   3     2735.31     3037.41       92.35 o
   0   1   3     4719.58     5028.75      115.37 o
   1   1   3        3.59        1.28        7.99 o
   2   1   3     2538.52     2745.03       66.78 o
   3   1   3     2907.50     2953.87       78.51 o
   4   1   3     1576.81     1693.90       47.07 o
   5   1   3      803.44      768.70       35.91 o
   6   1   3     1718.64     1718.95       76.03 o
   7   1   3      960.21      919.81      104.76 o
   8   1   3      584.56      577.04       88.92 o
  -9   2   3      591.50      502.64       95.59 o
  -8   2   3      900.97      822.93      107.88 o
  -7   2   3      217.39      290.27       29.01 o
  -6   2   3      139.22      140.05       17.28 o
  -5   2   3       58.47       61.00        8.60 o
  -4   2   3     7978.86     8129.20      138.04 o
  -3   2   3     4273.80     4581.56       88.26 o
  -2   2   3      236.48      252.75       15.02 o
  -1   2   3      725.96      739.82       34.73 o
   0   2   3    17157.90    17153.31      266.82 o
   1   2   3      981.32     1035.51       64.11 o
   2   2   3     5896.19     5980.48      115.14 o
   3   2   3     7088.95     7263.78      135.75 o
   4   2   3     2311.95     2170.17       61.36 o
   5   2   3       -0.81        3.45        2.38 o
   6   2   3     1191.92     1262.61       48.39 o
   7   2   3     1318.54     1259.04      123.61 o
   8   2   3      130.80      110.59       44.54 o
  -9   3   3       81.24       69.64       34.39 o
  -8   3   3      -32.11        2.10       20.40 o
  -7   3   3      469.46      549.99       48.44 o
  -6   3   3      541.99      685.29       26.61 o
  -5   3   3      154.56      143.36       20.15 o
  -4   3   3      759.45      850.14       35.04 o
  -3   3   3      727.53      797.23       27.43 o
  -2   3   3     1651.08     1774.88       48.52 o
  -1   3   3     1007.38     1068.76       49.13 o
   0   3   3      283.48      209.24       40.94 o
   1   3   3      666.20      210.24       67.04 o
   2   3   3      124.12      130.33       30.65 o
   3   3   3      564.51      535.51       34.96 o
   4   3   3      933.03     1005.18       57.36 o
   5   3   3     2415.80     2464.18       97.91 o
   6   3   3       91.98      103.45       14.95 o
   7   3   3       88.95       52.02       35.08 o
   8   3   3      -10.70        2.72       11.49 o
  -8   4   3       61.60       69.44       30.72 o
  -7   4   3      110.78       55.87       36.98 o
  -6   4   3     1660.80     1573.89       61.72 o
  -5   4   3      897.04      854.69       55.15 o
  -4   4   3      790.72      757.96       31.35 o
  -3   4   3     1703.62     1856.17       44.13 o
  -2   4   3     8228.94     8237.98      127.44 o
  -1   4   3        5.25       24.06        5.05 o
   0   4   3      151.32      178.16       21.58 o
   1   4   3      154.15      112.93       25.70 o
   2   4   3      415.06      462.96       31.21 o
   3   4   3     2808.55     2662.27       84.35 o
   4   4   3      108.12       93.29       22.29 o
   5   4   3      120.25      128.39       32.64 o
   6   4   3       45.14       56.47       18.04 o
   7   4   3      141.54      124.33       43.55 o
   8   4   3      117.42      115.80       46.96 o
  -8   5   3       28.54        2.43       20.80 o
  -7   5   3       15.96       39.55        3.28 o
  -6   5   3      178.06      185.05       29.25 o
  -5   5   3       -5.01        0.15        5.55 o
  -4   5   3        7.94       18.36        7.20 o
  -3   5   3       72.27       80.82       11.56 o
  -2   5   3      325.16      349.79       24.84 o
  -1   5   3       15.74       15.60        6.83 o
   0   5   3      175.72      182.88       19.10 o
   1   5   3       54.34       52.13       12.73 o
   2   5   3      155.68      135.89       26.22 o
   3   5   3     1373.99     1261.65      112.60 o
   4   5   3       88.56       57.53       28.93 o
   5   5   3      823.34      691.60       97.64 o
   6   5   3      172.00      197.23       47.01 o
   7   5   3      646.61      785.99       94.99 o
  -7   6   3      240.02      205.49       60.12 o
  -6   6   3      245.63      221.98       58.78 o
  -5   6   3      394.88      410.03       35.60 o
  -4   6   3       -4.98        2.47        5.52 o
  -3   6   3      252.30      262.45       27.63 o
  -2   6   3       76.37       96.00       19.39 o
  -1   6   3       69.95       86.00       17.28 o
   0   6   3       -4.90        4.70       17.29 o
   1   6   3     1517.95     1242.91      126.41 o
   2   6   3     1628.13     1639.72      130.79 o
   3   6   3       -3.16       10.85        8.77 o
   4   6   3      378.30      391.84       65.96 o
   5   6   3      846.58      798.73      105.71 o
   6   6   3       95.79      150.81       35.25 o
   7   6   3      -14.86        0.23       16.15 o
  -7   7   3       30.35       44.31       20.34 o
  -6   7   3      306.67      267.37       66.01 o
  -5   7   3      735.22      835.25       67.70 o
  -4   7   3      247.69      262.90       36.52 o
  -3   7   3      460.87      498.11       50.27 o
  -2   7   3       81.40       87.80       19.25 o
  -1   7   3      806.73      771.98       64.73 o
   0   7   3      804.76      808.15       67.40 o
   1   7   3      832.07      706.72       68.68 o
   2   7   3       33.09       42.37       20.29 o
   3   7   3      151.52      182.38       44.20 o
   4   7   3      -10.32        5.77       23.01 o
   5   7   3       -5.90        0.01       22.99 o
   6   7   3       58.19       95.48       24.98 o
  -6   8   3       29.74       21.93       21.50 o
  -5   8   3       56.78       87.84       23.07 o
  -4   8   3       59.59       72.20       20.39 o
  -3   8   3      340.26      374.04       45.73 o
  -2   8   3      507.81      573.62       54.97 o
  -1   8   3        2.39        0.03        7.69 o
   0   8   3      265.37      283.07       41.59 o
   1   8   3       13.18       11.25       14.71 o
   2   8   3      674.86      680.90       97.42 o
   3   8   3       64.50       33.87       36.54 o
   4   8   3       17.33       38.38       14.37 o
   5   8   3       22.91       82.60       21.36 o
  -5   9   3      244.13      496.98       63.55 o
  -4   9   3       28.80        2.08       18.19 o
  -3   9   3      145.22      272.97       31.37 o
  -2   9   3       64.45      102.69       18.16 o
  -1   9   3       51.42       52.66       20.63 o
   0   9   3       -0.67       12.07        7.04 o
   1   9   3      778.10      807.72       73.52 o
   2   9   3      418.85      435.99       73.51 o
   3   9   3      -29.38       41.32       21.31 o
   4   9   3       15.56        0.19       21.86 o
  -4  10   3        8.83       21.54       15.20 o
  -3  10   3       58.28      197.96       20.20 o
  -2  10   3       63.69      212.51       20.25 o
  -1  10   3      120.91      211.11       32.38 o
   0  10   3      197.25      258.35       62.68 o
   1  10   3      202.24      393.02       59.15 o
   1 -10   4       -4.94        1.12       14.55 o
   2 -10   4       10.37       19.79        2.50 o
   3 -10   4       33.96       54.57       22.10 o
  -3  -9   4        8.91        4.52       10.55 o
  -2  -9   4       -0.84        5.66        6.29 o
  -1  -9   4       70.45       70.66       21.96 o
   0  -9   4       50.10       41.99       20.03 o
   1  -9   4      396.11      400.23       54.73 o
   2  -9   4       -6.81        7.00        9.78 o
   3  -9   4       -2.25        7.79       12.04 o
   4  -9   4       35.79       39.38       11.55 o
   5  -9   4      -26.85       10.21       21.12 o
  -5  -8   4       23.11        1.89       20.33 o
  -4  -8   4     1334.84     1186.84      139.11 o
  -3  -8   4      141.19      158.46       24.76 o
  -2  -8   4       -0.18       20.85       13.73 o
  -1  -8   4      312.96      318.39       33.14 o
   0  -8   4      319.65      297.67       33.19 o
   1  -8   4       71.89       91.02       14.88 o
   2  -8   4     1233.92     1107.07       66.06 o
   3  -8   4      543.81      496.29       44.82 o
   4  -8   4       21.32       46.72        9.23 o
   5  -8   4      125.99      147.13       27.07 o
   6  -8   4      113.32      151.47       40.62 o
  -7  -7   4      -16.81        1.38       15.77 o
  -6  -7   4       49.15       37.02       19.21 o
  -5  -7   4      391.78      336.25       45.90 o
  -4  -7   4     1217.71     1274.74       79.67 o
  -3  -7   4       68.03       74.96       14.57 o
  -2  -7   4       17.47       12.85        8.99 o
  -1  -7   4      751.86      716.47       40.60 o
   0  -7   4       70.34       70.67       11.59 o
   1  -7   4      503.60      434.76       33.04 o
   2  -7   4      181.27      191.77       19.21 o
   3  -7   4      123.72      132.42       17.06 o
   4  -7   4       91.37       87.40       18.59 o
   5  -7   4       62.67       57.72       19.39 o
   6  -7   4      -15.40        0.91       10.68 o
   7  -7   4       22.81       49.49       20.98 o
  -7  -6   4       22.22       36.43        6.87 o
  -6  -6   4       51.02       50.45       13.53 o
  -5  -6   4      107.62      109.63       22.06 o
  -4  -6   4     1102.65     1112.88       53.91 o
  -3  -6   4      140.98      141.61       13.08 o
  -2  -6   4     1709.94     1637.47       52.63 o
  -1  -6   4      328.89      323.35       23.11 o
   0  -6   4      606.81      562.55       32.48 o
   1  -6   4      283.74      297.46       22.90 o
   2  -6   4      762.98      799.24       30.09 o
   3  -6   4     2195.21     2131.19       57.45 o
   4  -6   4       -3.32        3.65        4.55 o
   5  -6   4       34.43       36.90        9.39 o
   6  -6   4      228.95      214.58       52.69 o
   7  -6   4      134.63      184.41       43.57 o
  -9  -5   4       31.93       37.45       30.58 o
  -8  -5   4      274.09      389.98       39.60 o
  -7  -5   4       60.84       62.60       18.02 o
  -6  -5   4       76.64       85.63       17.21 o
  -5  -5   4      107.87       87.43       13.77 o
  -4  -5   4     1511.95     1434.21       75.33 o
  -3  -5   4       52.57       49.98        8.05 o
  -2  -5   4        7.11        0.48        2.91 o
  -1  -5   4     4151.00     4112.20       64.27 o
   0  -5   4     1200.44     1109.08       34.08 o
   1  -5   4      274.52      286.43       16.43 o
   2  -5   4     4481.07     4319.73       74.69 o
   3  -5   4     4149.55     4065.53       81.89 o
   4  -5   4      156.53      189.37       14.31 o
   5  -5   4       -0.33       25.71        6.27 o
   6  -5   4      236.98      207.37       51.03 o
   7  -5   4      817.76      825.13      102.81 o
   8  -5   4      109.37      157.19       27.93 o
  -9  -4   4       11.29      103.41       11.88 o
  -8  -4   4       94.54      114.95       21.50 o
  -7  -4   4      154.37      160.24       25.94 o
  -6  -4   4       38.71       42.52       12.07 o
  -5  -4   4        7.19       19.40        3.47 o
  -4  -4   4        2.30        3.11        4.50 o
  -3  -4   4      144.83      175.31       12.07 o
  -2  -4   4      461.61      460.34       18.63 o
  -1  -4   4       11.89        1.54        5.26 o
   0  -4   4       75.85       67.30        8.66 o
   1  -4   4       42.99        0.93        8.84 o
   2  -4   4      415.99      411.90       18.47 o
   3  -4   4     1693.08     1671.17       37.08 o
   4  -4   4      287.63      309.09       19.53 o
   5  -4   4       56.85       74.62       12.50 o
   6  -4   4       23.67       51.82       11.62 o
   7  -4   4       -9.57        0.02       12.23 o
   8  -4   4      178.52      158.30       50.10 o
  -9  -3   4      132.62      188.37       42.45 o
  -8  -3   4      105.94       99.43       32.82 o
  -7  -3   4      187.57      178.06       27.28 o
  -6  -3   4      513.38      525.50       34.82 o
  -5  -3   4     5428.91     5225.64       92.86 o
  -4  -3   4     5494.02     5531.21       72.25 o
  -3  -3   4     1016.12     1013.18       29.00 o
  -2  -3   4      910.24      912.27       26.78 o
  -1  -3   4     9742.60    10085.60       81.56 o
   0  -3   4     5092.86     5379.21       60.94 o
   1  -3   4     1473.68     1454.14       31.56 o
   2  -3   4     2015.66     2126.59       39.75 o
   3  -3   4     1358.44     1420.97       34.20 o
   4  -3   4       10.96        6.92        3.32 o
   5  -3   4      106.96      136.38       18.98 o
   6  -3   4     1220.18     1117.34       79.87 o
   7  -3   4      700.49      600.02       89.41 o
   8  -3   4       -0.36       14.33       13.72 o
  -9  -2   4       52.68       52.77       21.75 o
  -8  -2   4      614.00      628.72       83.58 o
  -7  -2   4      229.46      244.22       29.94 o
  -6  -2   4     1283.97     1219.87       65.29 o
  -5  -2   4     3158.36     2961.56       66.71 o
  -4  -2   4     1383.58     1413.85       35.87 o
  -3  -2   4     2167.61     2201.80       35.40 o
  -2  -2   4       10.95        4.46        2.04 o
  -1  -2   4    14030.82    14239.35      125.55 o
   0  -2   4     6345.86     6299.52       82.77 o
   1  -2   4      218.60      191.55       10.31 o
   2  -2   4      989.61     1066.33       24.72 o
   3  -2   4     1879.46     1977.85       39.63 o
   4  -2   4     2160.13     2211.16       43.83 o
   5  -2   4     2440.27     2562.24       89.43 o
   6  -2   4      807.78      728.65       89.09 o
   7  -2   4      182.09      192.21       43.64 o
   8  -2   4       31.80       31.74       18.71 o
  -9  -1   4       10.77        5.95        1.91 o
  -8  -1   4      100.65      117.60       32.73 o
  -7  -1   4       99.13       92.97       15.62 o
  -6  -1   4      264.75      230.80       23.73 o
  -5  -1   4      166.46      174.75       17.67 o
  -4  -1   4       29.49       49.88        5.33 o
  -3  -1   4       20.80       20.77        3.98 o
  -2  -1   4       48.79       66.52        5.63 o
  -1  -1   4     2655.06     2574.20       32.00 o
   0  -1   4      862.57      748.28       19.26 o
   1  -1   4     1403.13     1321.88       30.30 o
   2  -1   4     1066.52     1124.36       29.67 o
   3  -1   4      551.51      526.09       24.25 o
   4  -1   4      556.55      554.55       32.08 o
   5  -1   4       38.75       37.05        9.40 o
   6  -1   4     1107.79      963.94      101.35 o
   7  -1   4      217.26      218.08       49.20 o
   8  -1   4       48.33       44.44       23.06 o
  -9   0   4       24.19        0.11       13.41 o
  -8   0   4      402.36      339.45       49.16 o
  -7   0   4      145.58      160.62       22.05 o
  -6   0   4        4.95        2.99        5.48 o
  -5   0   4      948.16      993.49       40.94 o
  -4   0   4     6037.69     5660.67      112.65 o
  -3   0   4       39.91       29.20        7.38 o
  -2   0   4      147.39      121.28       21.68 o
  -1   0   4     7713.67     7819.72       79.32 o
   0   0   4      960.15      931.46       44.91 o
   1   0   4     2027.15     2095.06       73.75 o
   2   0   4       87.60      114.95       12.23 o
   3   0   4      819.48      785.37       40.60 o
   4   0   4     2255.93     2197.67       56.86 o
   5   0   4       67.10       16.20       11.01 o
   6   0   4     1964.80     2069.58       77.37 o
   7   0   4      226.25      191.37       50.23 o
   8   0   4      823.67      728.72      105.33 o
  -9   1   4      139.19      131.54       30.34 o
  -8   1   4      741.83      735.57       96.50 o
  -7   1   4       76.47       93.17       15.68 o
  -6   1   4     2100.45     2073.38       56.22 o
  -5   1   4        6.97        4.65        5.30 o
  -4   1   4      131.16      103.14       28.90 o
  -3   1   4     1259.72     1438.88       77.15 o
  -2   1   4      377.88      438.32       40.34 o
  -1   1   4      249.88      253.33       31.43 o
   0   1   4      270.45      258.79       30.38 o
   1   1   4     1652.17     1772.23       76.95 o
   2   1   4        3.07        2.26        6.61 o
   3   1   4       21.51        8.37        8.39 o
   4   1   4        9.99        1.92        3.91 o
   5   1   4      967.94      919.54       41.64 o
   6   1   4      221.06      250.04       20.56 o
   7   1   4        5.40        3.87       14.80 o
   8   1   4       18.26       12.42        7.88 o
  -9   2   4      121.95      111.57       43.77 o
  -8   2   4      164.70      167.06       46.92 o
  -7   2   4     2224.10     2061.62       98.65 o
  -6   2   4     2357.90     2693.25       46.32 o
  -5   2   4     1872.14     1883.34       74.10 o
  -4   2   4     1843.61     1786.29       65.23 o
  -3   2   4      824.67      861.51       38.81 o
  -2   2   4     1465.01     1463.96       47.99 o
  -1   2   4      977.55     1144.10       73.49 o
   0   2   4     2521.82     2571.20      109.30 o
   1   2   4      436.12      413.58       47.26 o
   2   2   4      740.40      751.88       43.93 o
   3   2   4     1654.00     1793.14       68.49 o
   4   2   4     1220.70     1175.43       46.36 o
   5   2   4     1014.26      977.30       45.06 o
   6   2   4     2152.73     2012.86       86.43 o
   7   2   4      596.96      576.69       86.01 o
   8   2   4      341.48      356.09       68.28 o
  -9   3   4       66.08       58.41       30.67 o
  -8   3   4      461.13      424.38       78.90 o
  -7   3   4     2868.17     2571.88      114.28 o
  -6   3   4       10.99        3.55        7.13 o
  -5   3   4      453.74      439.58       28.44 o
  -4   3   4     1956.99     2033.10       56.49 o
  -3   3   4     3483.62     3429.34       60.40 o
  -2   3   4     9433.50     9317.76      144.48 o
  -1   3   4    13252.14    13894.88      284.06 o
   0   3   4     1165.70     1299.64       85.26 o
   1   3   4      278.23      288.89       44.92 o
   2   3   4     6759.31     6698.42      145.22 o
   3   3   4     4906.14     4870.75      106.22 o
   4   3   4     1003.58      963.74       62.27 o
   5   3   4        3.52        0.93        9.74 o
   6   3   4     2844.12     2787.05      102.86 o
   7   3   4      139.43      140.92       41.95 o
   8   3   4       -5.24        0.04       12.96 o
  -8   4   4      606.80      491.92       93.45 o
  -7   4   4      264.68      244.04       58.84 o
  -6   4   4       29.43       31.08        9.94 o
  -5   4   4      265.66      289.43       23.66 o
  -4   4   4      629.71      634.85       30.00 o
  -3   4   4       99.45      127.05       14.53 o
  -2   4   4       71.05       90.74       12.25 o
  -1   4   4     2506.48     2657.37       96.10 o
   0   4   4     5503.02     5321.87      142.97 o
   1   4   4      578.50      233.03       52.88 o
   2   4   4     1047.15     1073.05       50.87 o
   3   4   4     2396.58     2389.99       99.22 o
   4   4   4       86.87       39.66       30.93 o
   5   4   4      177.65      158.37       39.73 o
   6   4   4        1.94       12.81       10.72 o
   7   4   4      120.73      161.98       41.92 o
  -8   5   4       53.11       10.94       31.58 o
  -7   5   4      522.06      486.48       84.83 o
  -6   5   4      232.07      201.77       33.65 o
  -5   5   4      268.38      238.05       53.08 o
  -4   5   4        8.10        0.00        4.03 o
  -3   5   4       40.18       45.52       10.82 o
  -2   5   4     1502.19     1472.43       54.84 o
  -1   5   4       70.84       84.18       12.43 o
   0   5   4       39.12       30.72       10.81 o
   1   5   4      240.52      190.83       33.25 o
   2   5   4       67.50       45.84       26.86 o
   3   5   4      544.04      548.33       74.94 o
   4   5   4     1378.70     1183.71      122.02 o
   5   5   4      157.89      179.72       43.84 o
   6   5   4      866.62      721.63      108.16 o
   7   5   4       10.44       21.47       22.31 o
  -7   6   4      -10.39       12.84       15.22 o
  -6   6   4       42.76       17.78       24.28 o
  -5   6   4      257.83      256.35       28.89 o
  -4   6   4      657.25      607.30       57.60 o
  -3   6   4       39.98       53.23       13.36 o
  -2   6   4        2.48        1.40        6.28 o
  -1   6   4     1921.07     1994.49       93.93 o
   0   6   4      308.35      287.80       55.86 o
   1   6   4       20.21        7.68       14.14 o
   2   6   4      849.81      809.68       97.38 o
   3   6   4      512.22      433.04       76.91 o
   4   6   4       82.19       95.91       28.09 o
   5   6   4       32.13       37.05       25.78 o
   6   6   4       -4.31        4.71       19.55 o
  -7   7   4       19.91       26.13       18.28 o
  -6   7   4       39.90       33.26       20.46 o
  -5   7   4       42.83       38.85       18.94 o
  -4   7   4       14.60       23.67       11.23 o
  -3   7   4     1189.48     1319.58       82.97 o
  -2   7   4      558.14      598.99       54.85 o
  -1   7   4        4.17       24.20        7.84 o
   0   7   4      174.98      242.70       32.16 o
   1   7   4     1949.71     1645.70      153.57 o
   2   7   4      249.02      229.75       55.55 o
   3   7   4      192.96      157.71       49.70 o
   4   7   4      675.79      707.03       98.57 o
   5   7   4       64.59       89.13       37.82 o
   6   7   4       13.88       52.63       19.03 o
  -6   8   4       97.26      131.17       43.43 o
  -5   8   4       -9.91       24.40       16.14 o
  -4   8   4     1203.27     1556.45       91.20 o
  -3   8   4      563.55      697.76       60.65 o
  -2   8   4      339.17      411.52       46.93 o
  -1   8   4      -12.94        0.00       10.07 o
   0   8   4       79.29       77.57       21.10 o
   1   8   4      263.47      222.56       59.15 o
   2   8   4      235.23      232.82       58.81 o
   3   8   4      194.50      227.59       54.23 o
   4   8   4      -12.18        3.57       13.69 o
   5   8   4       49.59       11.37       28.65 o
  -5   9   4      -12.88       19.22       15.09 o
  -4   9   4      154.78      196.41       51.10 o
  -3   9   4      -18.19        0.25       10.14 o
  -2   9   4       52.48       67.85       16.80 o
  -1   9   4       44.91       18.77       19.95 o
   0   9   4       48.72       87.08       15.03 o
   1   9   4      229.77      300.78       40.90 o
   2   9   4      328.84      451.79       51.31 o
   3   9   4       27.67       21.01       31.92 o
   4   9   4       40.55      110.98       28.37 o
  -3  10   4       29.20      160.69       24.82 o
  -2  10   4       67.09      134.88       21.46 o
  -1  10   4       -1.45       11.65        9.36 o
   0  10   4       24.57       10.08       13.64 o
   1  10   4       77.69      173.58       41.98 o
   1 -10   5      713.72      499.65      105.72 o
   2 -10   5       52.06       34.08       25.05 o
   3 -10   5      -43.99        5.95       25.24 o
  -3  -9   5      385.76      325.21       60.78 o
  -2  -9   5      261.11      221.16       44.68 o
  -1  -9   5      148.85      187.74       36.72 o
   0  -9   5      775.00      619.72       78.04 o
   1  -9   5      727.48      585.80       74.90 o
   2  -9   5       89.75      106.99       25.44 o
   3  -9   5      703.75      732.56       72.83 o
   4  -9   5      290.27      364.13       46.30 o
  -5  -8   5       -7.92       45.40       27.70 o
  -4  -8   5      925.73      814.96       85.50 o
  -3  -8   5      478.99      476.77       60.39 o
  -2  -8   5       10.67       31.94        9.55 o
  -1  -8   5       -1.41        0.05       11.43 o
   0  -8   5      733.37      643.05       71.15 o
   1  -8   5      125.99      118.43       20.58 o
   2  -8   5      562.37      505.29       44.82 o
   3  -8   5       77.87       63.62       16.99 o
   4  -8   5      241.53      268.88       30.96 o
   5  -8   5       61.25       53.62       21.90 o
  -7  -7   5       31.50       50.49       26.14 o
  -6  -7   5       45.74       12.15       20.39 o
  -5  -7   5      199.00      184.78       31.77 o
  -4  -7   5       20.40       12.53        7.59 o
  -3  -7   5      242.70      265.67       31.59 o
  -2  -7   5     2075.15     1944.50       68.07 o
  -1  -7   5     2138.27     2052.86       65.58 o
   0  -7   5        8.41        7.61        4.56 o
   1  -7   5       58.44       72.96        9.58 o
   2  -7   5      190.63      223.69       20.12 o
   3  -7   5      232.12      223.86       22.63 o
   4  -7   5       93.06       77.80       18.38 o
   5  -7   5        9.03        3.23        4.29 o
   6  -7   5       14.65        2.60       15.84 o
   7  -7   5        4.36        5.44       13.46 o
  -8  -6   5       83.50      270.95       25.24 o
  -7  -6   5       19.86       13.34       11.43 o
  -6  -6   5      137.15      162.82       25.59 o
  -5  -6   5      131.62      150.07       23.74 o
  -4  -6   5       39.65       46.99       10.44 o
  -3  -6   5      869.13      842.69       32.60 o
  -2  -6   5      195.59      176.94       16.39 o
  -1  -6   5     1278.34     1227.90       45.32 o
   0  -6   5      123.57      122.39       13.95 o
   1  -6   5       24.13       22.66        6.29 o
   2  -6   5      295.11      297.90       20.71 o
   3  -6   5      528.49      536.58       28.37 o
   4  -6   5      794.89      745.83       40.16 o
   5  -6   5       95.92      111.68       18.42 o
   6  -6   5      -12.25        3.05       15.08 o
   7  -6   5      162.49      179.06       44.97 o
  -8  -5   5      175.10      192.13       31.85 o
  -7  -5   5        0.47        0.86        6.29 o
  -6  -5   5      394.31      361.63       42.25 o
  -5  -5   5      601.08      576.17       31.70 o
  -4  -5   5      274.68      262.32       23.82 o
  -3  -5   5       18.50       28.64        4.39 o
  -2  -5   5     1558.97     1501.55       37.49 o
  -1  -5   5     1090.77     1149.42       32.51 o
   0  -5   5       78.16       86.10        8.66 o
   1  -5   5      587.62      549.69       21.15 o
   2  -5   5      465.12      469.39       23.56 o
   3  -5   5      269.69      273.54       21.17 o
   4  -5   5      321.49      333.08       24.47 o
   5  -5   5     2018.66     2286.53       85.28 o
   6  -5   5      203.81      199.61       46.55 o
   7  -5   5       31.62       26.52       12.87 o
   8  -5   5      315.75      224.53       69.51 o
  -9  -4   5       68.28      308.79       29.64 o
  -8  -4   5      106.65      119.22       23.01 o
  -7  -4   5       43.60       48.11       12.26 o
  -6  -4   5      329.65      317.51       36.91 o
  -5  -4   5     3054.54     3041.52       66.57 o
  -4  -4   5     1491.25     1460.49       41.04 o
  -3  -4   5       66.40       72.46        7.61 o
  -2  -4   5     5619.78     5745.97       81.98 o
  -1  -4   5     3853.70     4003.30       79.33 o
   0  -4   5     3592.06     3432.63       75.63 o
   1  -4   5      147.75      195.76       12.11 o
   2  -4   5     4386.42     4375.77       65.51 o
   3  -4   5     2603.82     2497.28       51.68 o
   4  -4   5     1899.62     1900.08       55.89 o
   5  -4   5      333.45      355.40       31.81 o
   6  -4   5       63.14       79.37       16.49 o
   7  -4   5      -14.68        0.06       10.97 o
   8  -4   5      583.41      468.54       90.61 o
  -9  -3   5      164.14      265.88       45.84 o
  -8  -3   5       22.89       11.69       11.47 o
  -7  -3   5       25.72       41.48        6.43 o
  -6  -3   5      828.86      779.12       44.49 o
  -5  -3   5     1415.46     1453.07       47.00 o
  -4  -3   5      219.03      214.39       14.33 o
  -3  -3   5      149.88      124.62       11.84 o
  -2  -3   5      412.33      402.36       17.68 o
  -1  -3   5       50.68        3.04       12.23 o
   0  -3   5      165.16      218.03       10.89 o
   1  -3   5     1739.97     1636.04       33.39 o
   2  -3   5        2.24        0.94        2.23 o
   3  -3   5     1546.47     1540.92       40.59 o
   4  -3   5      710.19      748.36       31.48 o
   5  -3   5       10.95        4.13        2.76 o
   6  -3   5      111.90      118.30       31.72 o
   7  -3   5     1254.45     1160.79      120.44 o
   8  -3   5      866.02      770.52      108.66 o
  -9  -2   5      422.94      492.66       73.27 o
  -8  -2   5      748.92      724.08       90.10 o
  -7  -2   5        7.15        9.31        6.69 o
  -6  -2   5        6.92       11.26        5.64 o
  -5  -2   5     1024.33     1049.53       38.62 o
  -4  -2   5     1360.30     1419.62       35.75 o
  -3  -2   5        1.55        2.88        1.24 o
  -2  -2   5      908.86      977.89       19.91 o
  -1  -2   5      926.82      874.26       28.45 o
   0  -2   5     2157.82     2238.53       33.11 o
   1  -2   5      907.63      998.06       24.14 o
   2  -2   5     4895.08     5096.56       63.67 o
   3  -2   5       56.17       49.59        6.73 o
   4  -2   5      130.69      145.68       10.71 o
   5  -2   5      641.32      861.32       33.78 o
   6  -2   5     1707.04     1530.63      127.99 o
   7  -2   5        9.94       22.26       12.86 o
   8  -2   5      137.13      163.25       44.70 o
  -9  -1   5      853.82      913.50      107.45 o
  -8  -1   5      155.47      160.79       31.37 o
  -7  -1   5      665.49      643.88       41.44 o
  -6  -1   5      333.11      328.49       32.20 o
  -5  -1   5     4016.00     3906.79       85.78 o
  -4  -1   5     3002.75     3149.88       53.14 o
  -3  -1   5      307.10      296.45       16.00 o
  -2  -1   5     1362.26     1486.32       30.07 o
  -1  -1   5     8687.54     8887.25       58.66 o
   0  -1   5     4694.57     4614.30       50.52 o
   1  -1   5     9710.74    10141.13       84.74 o
   2  -1   5     9327.42     9517.27      131.81 o
   3  -1   5       62.04       25.02        9.84 o
   4  -1   5      832.05      743.80       40.62 o
   5  -1   5      749.20      789.83       28.31 o
   6  -1   5      879.71      852.72       92.66 o
   7  -1   5      108.97       96.19       35.71 o
   8  -1   5       71.87       58.08       32.37 o
  -9   0   5       78.62       62.61       24.64 o
  -8   0   5      367.26      350.48       47.10 o
  -7   0   5       14.13       28.74        6.79 o
  -6   0   5      180.02      293.88        9.22 o
  -5   0   5     1767.61     1703.08       57.74 o
  -4   0   5      202.44      221.17       21.31 o
  -3   0   5      144.60      153.17       17.26 o
  -2   0   5     2518.29     2416.57       62.75 o
  -1   0   5      157.65      180.02        9.81 o
   0   0   5     1240.21     1217.65       31.86 o
   1   0   5      234.56      228.73       27.67 o
   2   0   5     1752.16     1860.88       57.90 o
   3   0   5      669.97      772.63       39.29 o
   4   0   5        5.64       10.13        3.88 o
   5   0   5        3.38        9.10        4.61 o
   6   0   5       70.98       72.73       11.27 o
   7   0   5      141.92      108.41       39.16 o
   8   0   5       40.05       45.20       31.48 o
  -9   1   5        8.37       15.00        7.28 o
  -8   1   5      327.08      275.50       63.34 o
  -7   1   5      521.62      512.83       40.70 o
  -6   1   5      503.83      516.65       37.79 o
  -5   1   5     1340.04     1335.30       51.04 o
  -4   1   5     5591.39     5498.90      180.17 o
  -3   1   5      267.38      299.20       37.15 o
  -2   1   5     4475.05     4715.28      135.38 o
  -1   1   5       22.26       19.82        7.67 o
   0   1   5      441.16      438.04       41.19 o
   1   1   5      155.88      118.26       25.79 o
   2   1   5    12589.30    12663.12      245.74 o
   3   1   5       93.40       16.26       25.57 o
   4   1   5      350.91      396.03       22.61 o
   5   1   5      369.40      381.71       27.06 o
   6   1   5     1105.33     1139.90       48.57 o
   7   1   5      814.71      768.49       99.68 o
   8   1   5       72.26       80.93       32.13 o
  -9   2   5       43.19       23.97       25.32 o
  -8   2   5      232.14      193.15       54.06 o
  -7   2   5        2.49        2.14        3.01 o
  -6   2   5      960.00      932.74       54.32 o
  -5   2   5      248.70      235.01       26.34 o
  -4   2   5     2642.35     2607.08       77.07 o
  -3   2   5       37.43       39.84        7.39 o
  -2   2   5     2127.46     2375.56       59.99 o
  -1   2   5     2160.69     2398.22      111.35 o
   0   2   5       34.54       13.87       13.05 o
   1   2   5      627.38      664.91       58.38 o
   2   2   5     4244.84     4435.36      108.88 o
   3   2   5      186.05      284.01       24.50 o
   4   2   5      113.88      133.69       19.39 o
   5   2   5      951.29      983.87       45.92 o
   6   2   5        1.19        5.18        5.74 o
   7   2   5      184.38      225.40       49.96 o
   8   2   5        6.87        3.92        8.30 o
  -9   3   5      -20.90        1.92       21.90 o
  -8   3   5       95.93       93.07       35.86 o
  -7   3   5      149.90      158.34       25.38 o
  -6   3   5      721.58      690.12       50.83 o
  -5   3   5      482.56      519.19       30.44 o
  -4   3   5      244.95      252.87       25.44 o
  -3   3   5       28.55       10.27       12.84 o
  -2   3   5       79.93       69.84       13.43 o
  -1   3   5     1313.19     1501.30       93.25 o
   0   3   5     1039.95     1011.87       83.44 o
   1   3   5     3992.17     4061.93      163.88 o
   2   3   5     2435.33     2432.08       90.79 o
   3   3   5      329.73      370.02       28.88 o
   4   3   5      371.66      373.50       39.74 o
   5   3   5      888.43      985.69       63.68 o
   6   3   5       26.26       14.43       12.90 o
   7   3   5      -16.24        1.44       17.99 o
   8   3   5       58.47       73.59       35.54 o
  -8   4   5      390.12      323.28       76.27 o
  -7   4   5      607.07      607.38       90.76 o
  -6   4   5     3073.94     2660.30      113.56 o
  -5   4   5     3231.26     3071.34       84.84 o
  -4   4   5      665.27      636.35       76.10 o
  -3   4   5      245.53      216.22       21.52 o
  -2   4   5     1015.32     1224.55       56.42 o
  -1   4   5    15116.79    15069.32      234.41 o
   0   4   5        5.98        8.09        6.53 o
   1   4   5      805.10      821.55       56.84 o
   2   4   5      396.98      420.58       32.59 o
   3   4   5       49.17       46.92       21.89 o
   4   4   5        9.94        0.90       10.60 o
   5   4   5     1871.47     1678.82      147.96 o
   6   4   5      621.24      605.35       89.53 o
   7   4   5       12.51       30.51       16.52 o
  -8   5   5      418.64      326.49       83.76 o
  -7   5   5       59.93       67.05       32.61 o
  -6   5   5      548.63      462.89       83.74 o
  -5   5   5      265.95      255.94       34.74 o
  -4   5   5      231.68      246.66       25.10 o
  -3   5   5       52.67       53.68       11.20 o
  -2   5   5     2288.17     2222.71      100.56 o
  -1   5   5     1307.37     1458.77       52.34 o
   0   5   5      172.23      150.81       28.30 o
   1   5   5       12.80       17.17        9.82 o
   2   5   5      298.71      346.19       55.85 o
   3   5   5     2008.07     1894.94      148.47 o
   4   5   5      831.63      792.86       98.46 o
   5   5   5     1721.25     1576.08      149.39 o
   6   5   5       12.18        0.63       22.66 o
   7   5   5       27.61        9.50       20.31 o
  -7   6   5      110.62       79.15       45.19 o
  -6   6   5       56.38       50.68       25.22 o
  -5   6   5       18.62        4.42       12.03 o
  -4   6   5       29.54       33.49       11.42 o
  -3   6   5       -2.82       10.39        6.33 o
  -2   6   5      390.45      439.14       43.88 o
  -1   6   5      412.89      440.47       44.38 o
   0   6   5      204.28      153.55       34.31 o
   1   6   5      207.52      173.48       46.88 o
   2   6   5       50.50       86.15       24.74 o
   3   6   5       39.10       26.30       21.61 o
   4   6   5       21.21       44.42        7.10 o
   5   6   5      906.72      891.63      115.56 o
   6   6   5      190.12      380.12       53.32 o
  -7   7   5      -51.19        1.06       29.86 o
  -6   7   5      -10.44        3.61       11.19 o
  -5   7   5      169.81      263.70       33.86 o
  -4   7   5      282.01      340.05       41.05 o
  -3   7   5      308.88      365.44       42.19 o
  -2   7   5      327.97      377.26       42.88 o
  -1   7   5      235.89      252.19       37.46 o
   0   7   5        2.29        1.07        1.19 o
   1   7   5      342.01      303.39       66.60 o
   2   7   5      237.11      216.55       54.03 o
   3   7   5       41.20       79.14       21.78 o
   4   7   5       52.78       35.12       29.43 o
   5   7   5      654.68      829.02      105.30 o
  -6   8   5       31.73      106.08       21.79 o
  -5   8   5       68.47       22.30       37.11 o
  -4   8   5       44.68       76.04       17.22 o
  -3   8   5      136.41      174.03       29.36 o
  -2   8   5       34.44       45.68       15.88 o
  -1   8   5       93.98      142.10       24.77 o
   0   8   5      164.34      232.30       33.73 o
   1   8   5       23.61       43.79       14.60 o
   2   8   5      132.89      195.08       44.17 o
   3   8   5       37.29        9.28       29.00 o
   4   8   5       -8.99        0.93       17.07 o
  -5   9   5        5.59        5.99       38.80 o
  -4   9   5       41.11       79.30       21.04 o
  -3   9   5       71.88      137.14       25.36 o
  -2   9   5      247.84      443.72       42.74 o
  -1   9   5      163.46      186.79       33.30 o
   0   9   5      -25.45        4.56       13.79 o
   1   9   5       13.39       35.69       16.06 o
   2   9   5      292.32      494.28       48.72 o
   3   9   5      152.86      596.46       55.40 o
  -3  10   5       80.30      333.58       36.65 o
  -2  10   5      229.09      518.32       59.59 o
  -1  10   5      -22.28       78.65       13.21 o
   0  10   5      -21.46        0.59       19.95 o
   1  10   5       48.91       57.19       24.45 o
   1 -10   6        0.75        5.51        2.52 o
   2 -10   6       67.46       66.02       31.49 o
   3 -10   6        0.88        6.67        1.90 o
  -3  -9   6       27.05       18.35       15.12 o
  -2  -9   6      312.89      277.39       50.76 o
  -1  -9   6      412.39      422.98       60.08 o
   0  -9   6       64.10       88.47       24.19 o
   1  -9   6      373.56      319.75       53.34 o
   2  -9   6        4.65       35.40        8.76 o
   3  -9   6       89.32       96.62       26.53 o
   4  -9   6       33.67       77.52       23.93 o
  -5  -8   6       23.94       32.57        7.32 o
  -4  -8   6      388.47      379.03       55.41 o
  -3  -8   6       42.70       70.21       21.62 o
  -2  -8   6     1317.06     1233.52      100.28 o
  -1  -8   6      901.86      779.98       83.77 o
   0  -8   6     1518.19     1317.23      101.59 o
   1  -8   6      999.22      865.39       82.22 o
   2  -8   6     1023.81      950.12       81.54 o
   3  -8   6      921.38      886.99       76.67 o
   4  -8   6      257.18      303.90       41.46 o
   5  -8   6       36.15       15.37       16.87 o
  -7  -7   6      304.56      638.18       63.48 o
  -6  -7   6       -5.06        1.76       17.89 o
  -5  -7   6       -4.52       11.00       20.81 o
  -4  -7   6     1708.29     1584.85       92.29 o
  -3  -7   6      403.42      456.25       31.12 o
  -2  -7   6        4.46        3.91        4.29 o
  -1  -7   6      842.20      909.79       41.05 o
   0  -7   6      595.82      547.76       33.86 o
   1  -7   6       71.47       52.48       12.54 o
   2  -7   6       11.34       15.86        6.59 o
   3  -7   6      235.25      234.29       26.55 o
   4  -7   6       87.11      160.30       21.59 o
   5  -7   6       49.93       35.31       18.94 o
   6  -7   6      448.66      441.15       72.53 o
   7  -7   6      224.34      280.01       56.17 o
  -8  -6   6      -42.38       14.71       23.88 o
  -7  -6   6        3.35        4.65       14.28 o
  -6  -6   6     1413.39     1240.59       85.28 o
  -5  -6   6      524.43      504.16       48.66 o
  -4  -6   6      267.89      253.96       21.74 o
  -3  -6   6      625.44      621.11       31.37 o
  -2  -6   6      242.78      286.05       16.95 o
  -1  -6   6      569.58      510.20       38.10 o
   0  -6   6       16.81       26.03        6.25 o
   1  -6   6        9.26        2.23        5.67 o
   2  -6   6      281.25      294.80       22.45 o
   3  -6   6       68.78       61.75        9.71 o
   4  -6   6      195.37      215.70       23.86 o
   5  -6   6        9.18        5.38        6.35 o
   6  -6   6       88.26       83.34       30.83 o
   7  -6   6       16.61       56.20        9.94 o
  -8  -5   6       18.22       39.08       11.93 o
  -7  -5   6       76.70       73.71       20.52 o
  -6  -5   6       91.40       66.50       17.86 o
  -5  -5   6        5.23        2.01        6.82 o
  -4  -5   6      666.54      641.79       36.74 o
  -3  -5   6      905.08      957.15       34.06 o
  -2  -5   6      930.28     1033.71       28.69 o
  -1  -5   6     2988.49     2953.78       68.35 o
   0  -5   6       67.37       71.71        7.84 o
   1  -5   6      101.20       53.46        9.69 o
   2  -5   6       31.07       47.41        5.94 o
   3  -5   6     1834.11     1846.74       55.23 o
   4  -5   6      813.01      829.51       39.52 o
   5  -5   6        4.69        0.05        6.04 o
   6  -5   6      -15.26        1.08       12.11 o
   7  -5   6      107.43       86.30       35.79 o
   8  -5   6       63.48       18.25       31.03 o
  -9  -4   6       17.76       93.85        6.52 o
  -8  -4   6        8.10        1.75        7.66 o
  -7  -4   6       74.33       61.80       18.15 o
  -6  -4   6      181.66      156.97       21.55 o
  -5  -4   6      104.64      125.76       18.56 o
  -4  -4   6     1080.34     1092.61       36.75 o
  -3  -4   6      128.86      122.47       11.13 o
  -2  -4   6      737.27      747.92       29.15 o
  -1  -4   6       65.64       44.80       14.12 o
   0  -4   6     2463.50     2336.31       63.05 o
   1  -4   6     5537.42     5575.13       95.16 o
   2  -4   6      697.76      724.69       25.95 o
   3  -4   6      811.32      867.37       34.91 o
   4  -4   6      402.78      405.43       26.39 o
   5  -4   6     2419.81     2499.15       88.55 o
   6  -4   6      136.30      124.67       38.19 o
   7  -4   6        0.99        1.39        4.90 o
   8  -4   6       63.55       34.36       31.18 o
  -9  -3   6      986.45     1339.24      114.19 o
  -8  -3   6      187.40      183.48       29.04 o
  -7  -3   6      502.97      502.82       46.44 o
  -6  -3   6     1452.01     1318.23       59.22 o
  -5  -3   6     4277.43     4048.68       96.74 o
  -4  -3   6     1425.69     1440.28       43.50 o
  -3  -3   6     3853.34     3920.37       57.01 o
  -2  -3   6     5587.54     5869.83       68.83 o
  -1  -3   6     3153.92     3052.49       62.02 o
   0  -3   6      827.97      984.10       24.62 o
   1  -3   6     2512.84     2561.64       44.89 o
   2  -3   6      113.24      120.05        9.74 o
   3  -3   6      170.31      168.05       11.98 o
   4  -3   6     1552.18     1546.99       48.21 o
   5  -3   6     2094.21     2102.29       78.90 o
   6  -3   6      974.91      968.75       99.56 o
   7  -3   6       55.54       51.55       20.37 o
   8  -3   6       20.09       30.50        8.93 o
  -9  -2   6      920.05     1056.59      107.16 o
  -8  -2   6      198.85      173.59       29.01 o
  -7  -2   6       36.85       43.54       10.16 o
  -6  -2   6       57.02       71.98       11.51 o
  -5  -2   6     1234.74     1260.62       48.51 o
  -4  -2   6     1128.51     1209.12       30.45 o
  -3  -2   6      866.78      887.25       27.57 o
  -2  -2   6      407.47      421.41       16.43 o
  -1  -2   6      560.60      641.85       19.59 o
   0  -2   6     3198.55     3213.34       52.04 o
   1  -2   6     1995.35     2088.96       37.74 o
   2  -2   6     2677.53     2742.87       44.46 o
   3  -2   6     6941.50     7062.93       82.53 o
   4  -2   6     1609.50     1691.94       42.55 o
   5  -2   6      302.16      294.47       24.33 o
   6  -2   6      505.22      530.17       73.25 o
   7  -2   6      649.91      658.44       87.61 o
   8  -2   6       49.81       30.35       26.15 o
  -9  -1   6       16.44       15.13       21.19 o
  -8  -1   6      222.86      242.73       34.35 o
  -7  -1   6       -3.05        6.15        7.02 o
  -6  -1   6       -3.88        4.30        5.93 o
  -5  -1   6      859.14      928.95       32.16 o
  -4  -1   6     2236.20     2261.87       47.83 o
  -3  -1   6      299.99      284.38       16.16 o
  -2  -1   6     2345.36     2482.74       37.67 o
  -1  -1   6     3632.51     3486.76       47.98 o
   0  -1   6     5710.15     5449.54       56.50 o
   1  -1   6      767.53      749.82       26.23 o
   2  -1   6      769.36      820.66       32.97 o
   3  -1   6       36.25       43.10        8.48 o
   4  -1   6       29.90       52.20        5.84 o
   5  -1   6      433.91      424.49       38.33 o
   6  -1   6        8.16        3.75        4.88 o
   7  -1   6      231.73      194.64       51.99 o
   8  -1   6      107.76      101.55       39.56 o
  -9   0   6      684.59      626.17       67.97 o
  -8   0   6       25.16       10.32       18.59 o
  -7   0   6       66.40       82.59       14.03 o
  -6   0   6      449.37      420.06       37.69 o
  -5   0   6      456.41      468.37       30.15 o
  -4   0   6       -0.99        0.87        1.46 o
  -3   0   6     8254.34     8486.82      132.29 o
  -2   0   6     4877.36     5127.00       68.56 o
  -1   0   6       59.13       60.78        6.53 o
   0   0   6      768.72      718.11       27.66 o
   1   0   6     4187.19     4273.91       70.54 o
   2   0   6      968.38     1092.99       37.92 o
   3   0   6       12.29       22.98        4.98 o
   4   0   6        4.45        3.23        5.22 o
   5   0   6       -0.45        2.68        3.64 o
   6   0   6       29.23       27.01        6.64 o
   7   0   6      133.71      176.01       43.32 o
   8   0   6      276.69      288.64       63.11 o
  -9   1   6       66.35       52.71       32.31 o
  -8   1   6       11.22        6.11        6.18 o
  -7   1   6        5.53        0.82        7.03 o
  -6   1   6        7.85        1.93        8.02 o
  -5   1   6       -1.10        0.17        4.57 o
  -4   1   6      611.08      720.88       42.86 o
  -3   1   6       45.66       38.04        9.37 o
  -2   1   6       88.39      111.74       24.13 o
  -1   1   6      969.49     1031.57       34.74 o
   0   1   6       15.52       11.00        6.15 o
   1   1   6      955.73     1054.76       67.75 o
   2   1   6     1197.65     1234.67       80.24 o
   3   1   6     2054.65     1962.49      115.88 o
   4   1   6      271.06      242.84       23.10 o
   5   1   6      268.04      270.02       23.90 o
   6   1   6     2048.26     1968.16       89.63 o
   7   1   6      412.64      445.50       72.76 o
   8   1   6      139.76      136.76       45.82 o
  -9   2   6      303.25      262.41       68.02 o
  -8   2   6      -44.10        2.70       23.61 o
  -7   2   6      218.14      188.66       28.71 o
  -6   2   6      100.21      104.62       13.85 o
  -5   2   6      594.40      580.40       40.77 o
  -4   2   6      238.03      255.48       24.40 o
  -3   2   6      992.15     1018.36       78.92 o
  -2   2   6     2712.24     2993.48      132.84 o
  -1   2   6       54.68       77.51       13.83 o
   0   2   6       86.78       81.61       24.49 o
   1   2   6      371.92      478.59       48.14 o
   2   2   6     3652.89     3540.89      154.01 o
   3   2   6     1169.30     1213.64       63.50 o
   4   2   6     2526.17     2514.86       98.24 o
   5   2   6     1007.69     1026.29       49.21 o
   6   2   6      152.14      201.26       19.66 o
   7   2   6       31.95       20.29       20.54 o
   8   2   6     1392.74     1329.50      145.99 o
  -9   3   6       77.71       74.05       31.50 o
  -8   3   6       93.55       95.93       36.30 o
  -7   3   6       34.01       47.62       11.63 o
  -6   3   6     5805.58     5509.89      113.59 o
  -5   3   6     2033.59     1893.48       79.06 o
  -4   3   6       78.56       88.22       12.98 o
  -3   3   6     1380.93     1547.06       58.46 o
  -2   3   6     5357.38     5528.93      114.77 o
  -1   3   6     2224.95     2337.21      127.86 o
   0   3   6     2753.86     2793.24      141.00 o
   1   3   6     3299.30     3154.15      154.73 o
   2   3   6     1660.78     1650.12       79.49 o
   3   3   6      382.45      363.37       39.16 o
   4   3   6      975.65     1012.25       66.26 o
   5   3   6        5.67       24.96       11.77 o
   6   3   6       -4.03        6.24        7.23 o
   7   3   6      141.51      151.96       44.80 o
  -8   4   6       45.14       34.68       18.60 o
  -7   4   6      667.39      533.88       94.78 o
  -6   4   6       45.68       44.16       10.98 o
  -5   4   6       -0.27        0.10        7.67 o
  -4   4   6      667.69      544.69       79.68 o
  -3   4   6      243.13      291.11       22.23 o
  -2   4   6       38.79       46.47        9.73 o
  -1   4   6        8.18        7.32       10.13 o
   0   4   6       -9.83        6.71        6.77 o
   1   4   6      468.37      461.08       36.24 o
   2   4   6      108.77      110.42       31.77 o
   3   4   6      136.35      123.23       34.60 o
   4   4   6       21.71       18.38       14.38 o
   5   4   6      164.42      144.56       43.63 o
   6   4   6      545.17      433.76       85.74 o
   7   4   6      192.13      222.05       51.49 o
  -8   5   6      399.27      365.57       82.69 o
  -7   5   6        2.49       32.65        9.42 o
  -6   5   6     1447.88     1181.31      138.41 o
  -5   5   6     1271.93     1172.13       78.83 o
  -4   5   6     1371.33     1275.49       81.11 o
  -3   5   6       54.55       63.12       12.31 o
  -2   5   6        7.20        4.58        3.96 o
  -1   5   6       99.41      105.25       32.47 o
   0   5   6     1172.17     1106.40      110.30 o
   1   5   6     4160.81     3873.42      204.68 o
   2   5   6      567.35      506.98       76.38 o
   3   5   6       31.94       41.61       24.35 o
   4   5   6      119.32      113.10       39.41 o
   5   5   6     1872.65     1778.08      160.06 o
   6   5   6      141.50      113.24       44.98 o
  -7   6   6        7.42        7.54        9.45 o
  -6   6   6      744.24      619.39      106.34 o
  -5   6   6      507.43      393.96       82.77 o
  -4   6   6       -2.45        1.68        9.93 o
  -3   6   6      150.84      175.22       27.15 o
  -2   6   6     1817.28     2176.40       94.88 o
  -1   6   6       50.63       62.38       16.92 o
   0   6   6     3611.20     3139.71      143.66 o
   1   6   6      897.26      694.46      102.74 o
   2   6   6       23.34        9.21       13.84 o
   3   6   6       32.76       40.03       23.94 o
   4   6   6       36.23       47.68       17.57 o
   5   6   6      514.72      560.67       88.71 o
   6   6   6       34.93       53.47       23.75 o
  -6   7   6       -1.72        0.09        8.48 o
  -5   7   6        2.60       11.79        6.78 o
  -4   7   6        8.18       18.57        6.38 o
  -3   7   6      116.67      146.06       26.20 o
  -2   7   6        9.98       12.51        6.79 o
  -1   7   6       47.70       28.92       16.03 o
   0   7   6      215.46      225.41       53.13 o
   1   7   6      543.47      421.32       87.44 o
   2   7   6      553.49      531.59       87.41 o
   3   7   6       -5.78        5.63       24.93 o
   4   7   6      158.35      171.36       49.35 o
   5   7   6        3.55       38.58       26.31 o
  -5   8   6        5.76       27.38       19.44 o
  -4   8   6        8.35        9.03       10.77 o
  -3   8   6      148.44      243.90       32.13 o
  -2   8   6      304.28      479.84       45.28 o
  -1   8   6      108.06      149.15       27.19 o
   0   8   6       14.68       21.59       10.39 o
   1   8   6      342.62      305.22       50.70 o
   2   8   6       15.51       16.79       14.03 o
   3   8   6       46.72       75.41       36.54 o
   4   8   6       14.06        7.36        7.03 o
  -4   9   6       87.03      129.12       38.56 o
  -3   9   6      120.27      102.44       47.36 o
  -2   9   6       57.78       97.87       21.55 o
  -1   9   6        7.42       13.07        6.29 o
   0   9   6        6.17       12.68       12.92 o
   1   9   6       34.31      149.70       14.74 o
   2   9   6        0.81       11.77        5.07 o
  -2  10   6       44.04      107.85       26.03 o
  -1  10   6      145.99      455.81       32.97 o
   0  10   6       95.52      206.36       30.16 o
   1  10   6        5.65       16.42       19.27 o
   2 -10   7      559.72      477.54       92.13 o
   3 -10   7       99.66       98.23       37.89 o
  -2  -9   7       19.07       14.24       12.35 o
  -1  -9   7      247.03      237.25       46.06 o
   0  -9   7      307.13      254.16       49.27 o
   1  -9   7      386.83      332.11       55.89 o
   2  -9   7      994.57      919.99       89.54 o
   3  -9   7      172.26      166.62       37.26 o
  -5  -8   7      136.08      134.80       35.07 o
  -4  -8   7       91.13       97.40       26.36 o
  -3  -8   7       13.54       18.64        8.67 o
  -2  -8   7      261.07      222.06       44.56 o
  -1  -8   7      229.45      224.44       42.58 o
   0  -8   7      -20.69        0.00       14.15 o
   1  -8   7       28.49       18.22       13.16 o
   2  -8   7       52.83       36.70       20.92 o
   3  -8   7      222.28      259.46       37.34 o
   4  -8   7       44.03       68.91       18.29 o
   5  -8   7       29.87       18.95       29.22 o
  -7  -7   7       72.65      250.97       30.68 o
  -6  -7   7      429.42      480.63       76.20 o
  -5  -7   7      643.35      666.11       94.46 o
  -4  -7   7      523.96      476.33       62.68 o
  -3  -7   7      596.96      547.17       62.69 o
  -2  -7   7      480.14      474.11       55.91 o
  -1  -7   7      989.35      944.36       55.89 o
   0  -7   7      108.25       86.57       18.38 o
   1  -7   7       10.23        0.88        6.73 o
   2  -7   7     1360.85     1268.06       63.64 o
   3  -7   7       86.97       67.36       16.93 o
   4  -7   7       18.19       21.68        6.27 o
   5  -7   7       23.47       34.56       11.57 o
   6  -7   7      103.58      175.82       33.30 o
   7  -7   7       44.86      111.49       24.93 o
  -8  -6   7      106.29      343.41       44.62 o
  -7  -6   7      332.03      443.11       67.44 o
  -6  -6   7      168.10      180.81       29.44 o
  -5  -6   7      302.33      250.50       36.22 o
  -4  -6   7       31.63       47.25        7.50 o
  -3  -6   7      270.57      366.35       18.20 o
  -2  -6   7      231.13      195.45       36.11 o
  -1  -6   7     2083.44     1996.60      101.83 o
   0  -6   7      292.55      295.50       26.77 o
   1  -6   7        5.89        4.79        3.84 o
   2  -6   7     2839.62     2659.58       70.31 o
   3  -6   7     1108.48     1036.37       46.20 o
   4  -6   7       -4.80        1.10        6.14 o
   5  -6   7      171.27      374.38       32.43 o
   6  -6   7     1239.18     1252.33      118.16 o
   7  -6   7      132.45      124.41       45.10 o
  -8  -5   7      257.66      385.70       38.79 o
  -7  -5   7        4.31        1.75        6.11 o
  -6  -5   7       27.11       17.04        9.55 o
  -5  -5   7        2.69       22.62       11.15 o
  -4  -5   7      170.09      141.71       17.81 o
  -3  -5   7      482.25      464.59       24.14 o
  -2  -5   7     2127.04     1956.60       76.00 o
  -1  -5   7      969.27      946.26       50.79 o
   0  -5   7      146.20      155.01       15.63 o
   1  -5   7      847.63      875.59       36.97 o
   2  -5   7       -3.12        0.73        3.54 o
   3  -5   7      155.09      144.62       16.49 o
   4  -5   7      140.52      159.44       24.21 o
   5  -5   7       40.23       73.18       10.34 o
   6  -5   7      389.08      429.59       68.44 o
   7  -5   7      -23.64        2.82       17.28 o
  -9  -4   7      -10.21        5.69       11.07 o
  -8  -4   7        6.57        7.98        8.54 o
  -7  -4   7        2.30        0.57        4.20 o
  -6  -4   7     2056.75     2010.21       72.46 o
  -5  -4   7       35.73       23.46       11.61 o
  -4  -4   7      417.11      421.42       22.70 o
  -3  -4   7        0.74        0.33        1.89 o
  -2  -4   7     1299.86     1328.04       69.44 o
  -1  -4   7     5505.79     5248.33      136.52 o
   0  -4   7     1922.34     2001.00       55.61 o
   1  -4   7      582.59      576.95       22.39 o
   2  -4   7      312.45      334.72       17.65 o
   3  -4   7      127.57      138.92       13.72 o
   4  -4   7       44.89       47.93        9.32 o
   5  -4   7      543.52      652.83       43.15 o
   6  -4   7      222.22      267.97       51.63 o
   7  -4   7       16.56       35.80       14.21 o
   8  -4   7      -54.21        7.09       28.36 o
  -9  -3   7       25.41       50.55       17.92 o
  -8  -3   7      308.68      279.70       38.08 o
  -7  -3   7       41.33       59.50       10.46 o
  -6  -3   7       12.21       10.31        4.73 o
  -5  -3   7      427.39      403.77       36.78 o
  -4  -3   7       17.02       20.27        4.61 o
  -3  -3   7     1875.87     1893.94       36.84 o
  -2  -3   7       22.58       23.66        3.99 o
  -1  -3   7     3503.18     3385.33       78.93 o
   0  -3   7       40.87       52.58        4.92 o
   1  -3   7     4398.20     4345.58       61.66 o
   2  -3   7       43.13       55.45        6.23 o
   3  -3   7      736.09      810.70       27.53 o
   4  -3   7       22.44       25.20        4.65 o
   5  -3   7      702.98      778.85       46.74 o
   6  -3   7       93.09      108.85       30.09 o
   7  -3   7      233.42      209.74       55.13 o
   8  -3   7       37.72       61.72       26.81 o
  -9  -2   7      140.76      172.82       41.73 o
  -8  -2   7      216.56      200.46       31.40 o
  -7  -2   7     1758.06     1655.46       69.83 o
  -6  -2   7     1531.79     1521.07       60.00 o
  -5  -2   7        1.74        2.31        1.56 o
  -4  -2   7      719.07      691.31       28.05 o
  -3  -2   7     2631.87     2682.76       49.56 o
  -2  -2   7      146.93      186.12       10.67 o
  -1  -2   7     2134.08     1931.43       37.82 o
   0  -2   7      953.04      951.98       27.63 o
   1  -2   7     4724.28     4776.96       61.30 o
   2  -2   7      653.09      616.28       23.61 o
   3  -2   7      284.38      349.67       17.61 o
   4  -2   7     1017.54      954.73       39.39 o
   5  -2   7     2048.73     2066.14       65.53 o
   6  -2   7     1763.11     2198.77       83.33 o
   7  -2   7     1313.33     1218.43      128.53 o
   8  -2   7        0.08        5.01       32.50 o
  -9  -1   7      231.51      193.54       39.64 o
  -8  -1   7     1518.13     1370.62       91.28 o
  -7  -1   7      879.12      801.14       57.50 o
  -6  -1   7      433.40      412.86       37.86 o
  -5  -1   7      797.60      795.00       31.86 o
  -4  -1   7     2247.57     2398.27       50.33 o
  -3  -1   7    10837.17    10847.58      102.73 o
  -2  -1   7     6012.72     6329.49       64.58 o
  -1  -1   7     6589.79     6788.09       70.13 o
   0  -1   7     5487.51     5402.94       65.71 o
   1  -1   7     1260.06     1434.74       31.55 o
   2  -1   7     9256.65     9087.74      118.25 o
   3  -1   7     2852.26     2728.63       73.71 o
   4  -1   7      134.17      120.83       17.59 o
   5  -1   7     1487.82     1506.64       74.55 o
   6  -1   7     1143.24     1069.03       69.48 o
   7  -1   7       13.24       13.93       14.64 o
   8  -1   7       77.35       63.10       31.60 o
  -9   0   7      743.51      638.54       70.79 o
  -8   0   7      944.16      773.71      105.66 o
  -7   0   7        2.73        1.01        3.81 o
  -6   0   7       65.19       50.86       15.17 o
  -5   0   7     1407.63     1334.59       54.28 o
  -4   0   7     2737.97     2790.43       84.29 o
  -3   0   7      224.94      220.26       23.50 o
  -2   0   7      161.64      197.61       12.55 o
  -1   0   7       43.10       19.80        7.76 o
   0   0   7     1290.84     1311.74       38.86 o
   1   0   7       95.81       40.78       13.51 o
   2   0   7      981.39     1127.75       40.14 o
   3   0   7       62.05       78.10       11.28 o
   4   0   7      237.23      264.95       27.78 o
   5   0   7       85.99       95.48       13.83 o
   6   0   7     1018.18     1028.92       64.84 o
   7   0   7       -7.71        2.82        6.73 o
   8   0   7        7.04        1.42        9.54 o
  -9   1   7       55.16        2.31       29.36 o
  -8   1   7        5.63        0.00       17.88 o
  -7   1   7     1403.98     1343.83       72.78 o
  -6   1   7     2555.46     2276.36       93.38 o
  -5   1   7       96.49      101.47       20.64 o
  -4   1   7      253.39      284.37       28.95 o
  -3   1   7     1042.98     1087.51       76.25 o
  -2   1   7     2097.32     2100.00       75.27 o
  -1   1   7       36.75       35.35        7.78 o
   0   1   7       21.43       29.13        8.77 o
   1   1   7       80.83       11.23       24.53 o
   2   1   7      875.63      769.95       73.20 o
   3   1   7      996.55     1027.29       58.74 o
   4   1   7      633.82      625.07       37.72 o
   5   1   7      357.19      351.68       29.00 o
   6   1   7       34.76       51.95       10.62 o
   7   1   7      158.44      106.05       46.10 o
   8   1   7       22.26       36.85       22.69 o
  -9   2   7       -3.79        0.21       14.16 o
  -8   2   7       -3.74        0.57       12.82 o
  -7   2   7       82.68       64.20       18.58 o
  -6   2   7      537.92      526.49       42.64 o
  -5   2   7      130.77      125.52       20.08 o
  -4   2   7      210.43      240.14       20.36 o
  -3   2   7       80.73       85.27       25.19 o
  -2   2   7     1257.27     1295.44       94.44 o
  -1   2   7      871.49      877.02       54.07 o
   0   2   7      901.90      859.65       77.38 o
   1   2   7       25.17       30.24       14.12 o
   2   2   7     2222.75     2305.33      126.75 o
   3   2   7     3028.06     2993.05       87.44 o
   4   2   7      489.21      425.96       44.46 o
   5   2   7      151.15      163.37       18.45 o
   6   2   7      156.76      186.38       25.48 o
   7   2   7      -15.52        1.99       18.09 o
  -9   3   7      161.93      119.00       48.89 o
  -8   3   7      245.26      193.10       58.86 o
  -7   3   7       14.94       20.67       10.01 o
  -6   3   7       -0.26        0.67        5.38 o
  -5   3   7       73.98       70.27       15.48 o
  -4   3   7       -9.53        0.49       16.81 o
  -3   3   7     1526.97     1567.10      114.44 o
  -2   3   7      325.55      371.87       29.39 o
  -1   3   7     1102.76     1032.56       66.49 o
   0   3   7     2699.37     2707.99      144.96 o
   1   3   7     3203.75     3114.87      158.80 o
   2   3   7      516.48      478.13       37.14 o
   3   3   7     1174.86     1151.78       71.80 o
   4   3   7     1733.92     1566.55      134.85 o
   5   3   7      435.92      447.34       73.60 o
   6   3   7       -2.22        4.96       12.90 o
   7   3   7       27.42       25.95       20.97 o
  -8   4   7       -8.32        0.95       15.28 o
  -7   4   7      604.38      470.16       90.77 o
  -6   4   7      982.76      901.82      108.53 o
  -5   4   7     1208.04     1176.31       73.90 o
  -4   4   7     2354.52     2318.89      102.21 o
  -3   4   7     2950.73     2970.56       98.05 o
  -2   4   7      405.83      445.60       31.80 o
  -1   4   7      114.14      115.10       18.26 o
   0   4   7     1198.00     1104.96       59.27 o
   1   4   7     1480.29     1439.42      119.07 o
   2   4   7       18.55       19.31       12.72 o
   3   4   7      225.33      200.07       49.14 o
   4   4   7     2599.97     2379.37      173.42 o
   5   4   7      370.81      311.94       68.08 o
   6   4   7      309.54      301.27       65.31 o
   7   4   7       51.58       76.41       26.99 o
  -8   5   7       71.74       69.74       34.89 o
  -7   5   7      177.23      169.21       53.00 o
  -6   5   7       97.27       94.80       35.86 o
  -5   5   7      273.63      298.33       36.60 o
  -4   5   7      326.44      355.32       30.54 o
  -3   5   7       75.87       92.00       18.31 o
  -2   5   7        7.76        5.22        6.46 o
  -1   5   7     1412.63     1223.08      121.15 o
   0   5   7      566.96      533.93       77.04 o
   1   5   7     1057.78      988.57      108.79 o
   2   5   7     1854.70     1874.78      146.82 o
   3   5   7      536.84      457.67       80.47 o
   4   5   7       13.65       17.66       14.67 o
   5   5   7       67.15       80.88       30.99 o
   6   5   7      356.21      377.80       73.33 o
  -7   6   7       46.18       67.70       24.95 o
  -6   6   7      220.98      230.92       57.66 o
  -5   6   7      155.49      127.39       46.83 o
  -4   6   7      213.79      254.65       34.83 o
  -3   6   7      535.81      658.89       53.95 o
  -2   6   7      271.37      352.56       37.04 o
  -1   6   7     1957.66     2361.25       99.79 o
   0   6   7      386.98      341.12       48.55 o
   1   6   7     1637.15     1467.45      142.89 o
   2   6   7      723.56      684.52       95.44 o
   3   6   7      360.60      322.60       72.63 o
   4   6   7      468.70      469.66       82.38 o
   5   6   7        1.45        3.51       10.45 o
  -6   7   7      233.12      226.99       58.44 o
  -5   7   7      199.13      201.49       61.70 o
  -4   7   7      315.01      463.05       45.16 o
  -3   7   7      570.17      752.85       61.61 o
  -2   7   7       29.75       32.38       15.92 o
  -1   7   7       68.73       64.49       20.08 o
   0   7   7      541.73      431.76       85.37 o
   1   7   7      553.19      485.93       92.28 o
   2   7   7      269.38      215.70       66.93 o
   3   7   7       83.74      118.67       36.11 o
   4   7   7        3.18       12.30       14.19 o
  -5   8   7       28.27       34.32       27.66 o
  -4   8   7      -61.30        0.11       31.91 o
  -3   8   7      -17.97       14.07       14.95 o
  -2   8   7      187.87      299.41       35.62 o
  -1   8   7        0.60        8.07        4.26 o
   0   8   7       10.87       13.02       14.90 o
   1   8   7       -0.47       12.23       10.68 o
   2   8   7       14.09       10.60       18.90 o
   3   8   7       86.61      121.60       39.85 o
  -4   9   7      -17.43        1.95       17.70 o
  -3   9   7       32.78       43.45       20.48 o
  -2   9   7      -58.28       52.06       30.67 o
  -1   9   7        5.63        2.71       12.28 o
   0   9   7      135.95      227.92       32.68 o
   1   9   7      236.52      331.91       61.49 o
   2   9   7       22.01       74.36       19.98 o
   0  10   7       11.93       90.20       13.35 o
  -2  -9   8      317.75      261.25       51.94 o
  -1  -9   8      253.90      214.30       46.55 o
   0  -9   8      339.70      284.31       53.10 o
   1  -9   8       30.57       20.41       18.57 o
   2  -9   8      333.44      268.42       51.53 o
   3  -9   8      143.98      197.98       39.97 o
  -5  -8   8      366.35      454.40       58.08 o
  -4  -8   8       78.30       81.92       25.59 o
  -3  -8   8     1655.02     1495.46      114.50 o
  -2  -8   8     1956.13     1688.38      121.98 o
  -1  -8   8      768.10      691.01       74.30 o
   0  -8   8       57.59       39.45       20.69 o
   1  -8   8     1453.95     1171.69       99.99 o
   2  -8   8     2206.62     2025.93      120.80 o
   3  -8   8      705.86      735.52       68.04 o
   4  -8   8        4.57        3.61        9.87 o
  -7  -7   8       -0.16       47.39        1.93 o
  -6  -7   8      310.16      348.21       67.16 o
  -5  -7   8      496.33      457.40       61.31 o
  -4  -7   8       92.31       69.04       24.50 o
  -3  -7   8       24.08       49.37        9.18 o
  -2  -7   8      751.27      681.58       70.61 o
  -1  -7   8       45.71       36.36       15.64 o
   0  -7   8      233.78      234.08       37.89 o
   1  -7   8      479.53      452.54       52.66 o
   2  -7   8      128.80      109.68       27.30 o
   3  -7   8      473.91      515.59       51.35 o
   4  -7   8      -14.84       10.69       14.61 o
   5  -7   8      -21.27        3.03       10.99 o
   6  -7   8       77.69      140.71       28.68 o
  -8  -6   8       18.58       13.91       12.71 o
  -7  -6   8        3.65        5.77       10.16 o
  -6  -6   8      155.40      139.67       41.12 o
  -5  -6   8      371.67      369.96       39.88 o
  -4  -6   8        6.78       11.44        6.73 o
  -3  -6   8     1019.18      918.26       76.68 o
  -2  -6   8       66.47       52.30       18.09 o
  -1  -6   8       64.60       67.66       17.55 o
   0  -6   8      295.16      355.37       27.57 o
   1  -6   8        5.34        0.26        4.55 o
   2  -6   8      222.60      221.54       24.09 o
   3  -6   8       58.41        9.97       13.58 o
   4  -6   8       -3.14       16.48        9.65 o
   5  -6   8      340.98      514.34       56.78 o
   6  -6   8      -48.90        0.45       23.56 o
   7  -6   8       84.77       62.46       33.80 o
  -8  -5   8       23.27       27.58       10.68 o
  -7  -5   8       28.32       42.11       12.19 o
  -6  -5   8      284.02      252.57       34.80 o
  -5  -5   8     4098.72     3654.20       95.89 o
  -4  -5   8        7.16        0.20        4.47 o
  -3  -5   8      172.36      166.06       17.81 o
  -2  -5   8     1670.88     1543.38       68.30 o
  -1  -5   8     1521.06     1448.38       81.14 o
   0  -5   8      240.88      237.02       32.63 o
   1  -5   8     1660.03     1567.48       52.83 o
   2  -5   8     1283.24     1275.97       45.12 o
   3  -5   8      552.74      559.88       31.37 o
   4  -5   8        4.78        3.56        5.15 o
   5  -5   8      209.82      225.29       28.57 o
   6  -5   8      129.68      159.60       35.31 o
   7  -5   8       86.90      107.52       30.19 o
  -8  -4   8      -11.17        0.00        9.88 o
  -7  -4   8        0.53        3.34        6.28 o
  -6  -4   8     1384.30     1258.65       59.08 o
  -5  -4   8      343.44      341.88       34.41 o
  -4  -4   8      972.55      919.42       40.75 o
  -3  -4   8     1021.46     1090.45       35.99 o
  -2  -4   8      216.67      225.55       17.60 o
  -1  -4   8      211.10      227.40       17.35 o
   0  -4   8       21.67       35.88        4.61 o
   1  -4   8      426.17      438.11       18.70 o
   2  -4   8      609.25      669.70       27.28 o
   3  -4   8      597.82      601.05       31.25 o
   4  -4   8      400.94      450.30       35.66 o
   5  -4   8       81.86      101.87       16.77 o
   6  -4   8        4.08       15.55        4.80 o
   7  -4   8       44.76      106.10       24.90 o
  -9  -3   8      133.17      210.82       38.83 o
  -8  -3   8       54.84       73.43       16.22 o
  -7  -3   8      178.01      182.55       26.91 o
  -6  -3   8     1007.06     1018.10       49.48 o
  -5  -3   8     1474.91     1371.94       68.77 o
  -4  -3   8     1633.82     1741.76       38.66 o
  -3  -3   8      392.60      376.26       16.43 o
  -2  -3   8      547.28      553.59       32.57 o
  -1  -3   8      504.39      394.30       32.02 o
   0  -3   8      791.12      701.37       24.59 o
   1  -3   8     1401.57     1486.10       36.08 o
   2  -3   8     1837.85     1837.39       39.66 o
   3  -3   8      171.07      193.65       13.68 o
   4  -3   8       44.35       53.25        7.47 o
   5  -3   8      861.35      921.04       52.72 o
   6  -3   8      614.71      544.20       80.37 o
   7  -3   8       91.59       51.10       36.37 o
   8  -3   8      477.75      445.99       83.70 o
  -9  -2   8      182.94      247.80       47.86 o
  -8  -2   8      109.33      114.96       18.69 o
  -7  -2   8       97.70       65.62       16.08 o
  -6  -2   8       -2.40        0.21        5.44 o
  -5  -2   8     1016.66     1099.42       41.38 o
  -4  -2   8       14.30       19.49        3.66 o
  -3  -2   8      637.34      578.48       23.42 o
  -2  -2   8     1857.73     1823.24       37.95 o
  -1  -2   8      541.95      571.31       19.57 o
   0  -2   8     3422.21     3206.43       48.21 o
   1  -2   8     4009.84     3985.93       56.23 o
   2  -2   8     2184.45     2389.19       48.21 o
   3  -2   8      351.25      394.27       20.43 o
   4  -2   8      153.80      168.61       17.67 o
   5  -2   8     2858.45     2837.11       80.67 o
   6  -2   8     1322.12     1279.58      121.29 o
   7  -2   8       55.33       33.27       30.15 o
   8  -2   8       53.06       29.90       32.46 o
  -9  -1   8      197.41      202.90       37.91 o
  -8  -1   8        7.85        5.57        5.49 o
  -7  -1   8      450.90      406.50       42.42 o
  -6  -1   8       86.44       88.91       12.05 o
  -5  -1   8      211.75      212.97       17.63 o
  -4  -1   8      214.26      216.06       18.42 o
  -3  -1   8        2.35        2.08        1.23 o
  -2  -1   8      200.92      217.08       13.63 o
  -1  -1   8      190.94      198.39       11.86 o
   0  -1   8     2457.39     2345.75       43.17 o
   1  -1   8     1294.68     1313.80       37.57 o
   2  -1   8     1148.52     1231.83       38.71 o
   3  -1   8      642.10      665.96       31.89 o
   4  -1   8      134.91      119.18       20.98 o
   5  -1   8       35.12       31.70       12.41 o
   6  -1   8      142.64      158.04       19.27 o
   7  -1   8      177.66      156.42       50.33 o
   8  -1   8      134.35      164.93       43.11 o
  -9   0   8        2.70        0.43        5.83 o
  -8   0   8      936.73      881.52      104.96 o
  -7   0   8     1749.13     1549.79       83.56 o
  -6   0   8     2746.86     2382.62       98.16 o
  -5   0   8      897.86      881.75       44.86 o
  -4   0   8      933.10      956.99       74.47 o
  -3   0   8     3431.19     3686.19       67.97 o
  -2   0   8     8218.23     8785.66      113.21 o
  -1   0   8     4095.20     4247.30       59.75 o
   0   0   8      343.02      352.12       21.78 o
   1   0   8      564.44      616.46       29.95 o
   2   0   8     4680.74     4741.94       92.55 o
   3   0   8       40.51       32.99        7.92 o
   4   0   8      118.01      114.33       20.45 o
   5   0   8     1649.66     1509.29       82.24 o
   6   0   8     1362.91     1306.36       78.40 o
   7   0   8       44.39       50.35       25.90 o
   8   0   8      456.79      445.85       83.93 o
  -9   1   8      521.50      399.04       85.76 o
  -8   1   8      963.97      831.14      111.16 o
  -7   1   8      180.94      133.94       26.98 o
  -6   1   8      554.35      460.09       45.90 o
  -5   1   8       28.56       29.18       13.36 o
  -4   1   8       16.48       10.45        8.38 o
  -3   1   8      392.89      422.20       49.63 o
  -2   1   8     6319.76     6376.12      136.41 o
  -1   1   8      284.08      345.91       21.11 o
   0   1   8      322.21      371.01       22.94 o
   1   1   8     2426.59     2411.89      121.15 o
   2   1   8     3592.99     3687.30      107.42 o
   3   1   8      558.06      618.99       45.89 o
   4   1   8      567.05      599.27       46.10 o
   5   1   8      795.61      830.79       46.29 o
   6   1   8      216.70      203.40       31.41 o
   7   1   8       43.66       25.43       21.93 o
  -9   2   8       89.29       42.57       38.23 o
  -8   2   8       41.20       70.62       19.46 o
  -7   2   8       74.44       80.50       17.33 o
  -6   2   8      470.04      415.77       39.95 o
  -5   2   8       82.91       88.84       15.20 o
  -4   2   8      292.15      263.34       34.13 o
  -3   2   8     1221.48     1244.03       55.01 o
  -2   2   8      391.93      430.48       54.80 o
  -1   2   8      557.87      706.39       62.03 o
   0   2   8     3695.27     3751.14      160.20 o
   1   2   8      184.83      130.24       37.15 o
   2   2   8        2.43        2.97        7.89 o
   3   2   8       14.80       32.33       10.34 o
   4   2   8     2319.12     2290.11      102.97 o
   5   2   8      925.75      974.67       51.09 o
   6   2   8      104.51      121.63       20.68 o
   7   2   8      -13.96        0.29       18.31 o
  -8   3   8      416.16      392.73       79.22 o
  -7   3   8      221.39      197.69       52.77 o
  -6   3   8      121.34      103.51       21.22 o
  -5   3   8      341.34      362.05       58.78 o
  -4   3   8      150.33      159.78       34.52 o
  -3   3   8      636.00      707.36       52.90 o
  -2   3   8     2450.57     3215.28       87.16 o
  -1   3   8     2368.32     2276.38      100.03 o
   0   3   8      329.18      312.36       52.66 o
   1   3   8      267.70      258.26       48.74 o
   2   3   8      613.86      581.80       51.63 o
   3   3   8       14.32        8.78       17.46 o
   4   3   8       30.42        5.03       18.81 o
   5   3   8      762.91      740.52       97.70 o
   6   3   8      127.85      153.17       25.93 o
   7   3   8      237.65      189.19       61.38 o
  -8   4   8      505.20      415.93       88.79 o
  -7   4   8      290.86      254.13       65.59 o
  -6   4   8        5.17        0.03        5.28 o
  -5   4   8       80.46       53.61       32.01 o
  -4   4   8     2138.39     2017.74      153.70 o
  -3   4   8      402.79      485.39       37.94 o
  -2   4   8        5.90        1.03        2.74 o
  -1   4   8      560.32      500.94       78.71 o
   0   4   8     2174.90     2076.17      147.45 o
   1   4   8      370.54      327.65       60.99 o
   2   4   8       38.63       16.64       22.89 o
   3   4   8       14.98       25.06        7.88 o
   4   4   8       19.81       46.22        7.74 o
   5   4   8       20.30       24.31       20.43 o
   6   4   8      198.58      117.08       54.36 o
  -7   5   8     1443.89     1135.74      149.32 o
  -6   5   8       54.03       38.58       27.81 o
  -5   5   8        2.96        5.13       23.77 o
  -4   5   8      823.29     1029.40       62.58 o
  -3   5   8     1365.92     1515.95       76.73 o
  -2   5   8      101.18      131.82       22.00 o
  -1   5   8      591.79      522.32       80.21 o
   0   5   8      686.32      610.69       89.90 o
   1   5   8      498.69      506.80       78.35 o
   2   5   8      267.23      265.72       58.58 o
   3   5   8      661.78      599.09       93.70 o
   4   5   8      877.88      648.97      109.74 o
   5   5   8     1492.33     1407.52      149.66 o
   6   5   8      190.97      205.78       56.04 o
  -7   6   8       -0.83        3.32        9.30 o
  -6   6   8       21.71        9.12       20.91 o
  -5   6   8      743.55      666.23      104.88 o
  -4   6   8     1144.13     1518.85       85.00 o
  -3   6   8      635.21      908.84       58.96 o
  -2   6   8      275.09      371.54       38.22 o
  -1   6   8      586.57      489.92       84.27 o
   0   6   8       64.20       68.39       21.58 o
   1   6   8     1401.07     1256.35      135.97 o
   2   6   8      856.30      839.06      109.90 o
   3   6   8      123.25      138.75       42.52 o
   4   6   8       -9.59        3.51       23.54 o
   5   6   8      267.78      313.16       67.88 o
  -6   7   8      161.82      142.01       54.60 o
  -5   7   8      206.74      160.91       58.56 o
  -4   7   8      -21.28        4.10       28.43 o
  -3   7   8      205.22      318.37       38.79 o
  -2   7   8      179.07      242.20       33.01 o
  -1   7   8      139.81      173.06       29.64 o
   0   7   8      -14.35        0.60       13.40 o
   1   7   8      248.38      241.74       62.33 o
   2   7   8       27.89       13.59       17.17 o
   3   7   8      239.35      285.34       62.52 o
   4   7   8       75.73       83.82       36.02 o
  -5   8   8      -14.70        5.50       10.96 o
  -4   8   8       82.05      137.65       26.18 o
  -3   8   8      213.77      226.55       58.85 o
  -2   8   8      132.43      275.72       33.08 o
  -1   8   8       78.04      185.28       23.71 o
   0   8   8      133.31      132.49       42.34 o
   1   8   8       -0.44        5.67       10.96 o
   2   8   8      106.35      150.80       42.03 o
   3   8   8      171.72      291.05       57.23 o
  -3   9   8       99.23      112.93       36.81 o
  -2   9   8       65.07       43.06       35.29 o
  -1   9   8       27.51        1.09       15.23 o
   0   9   8        2.47       16.22       10.35 o
   1   9   8      194.08      284.92       57.57 o
  -2  -9   9      305.54      290.40       50.74 o
  -1  -9   9       74.81       61.23       24.45 o
   0  -9   9       21.54       27.38       13.33 o
   1  -9   9       84.39       71.07       26.65 o
   2  -9   9      195.09      218.81       46.79 o
   3  -9   9       97.88      152.53       32.91 o
  -4  -8   9      132.99      155.05       33.24 o
  -3  -8   9       85.72       67.79       23.64 o
  -2  -8   9       75.91       90.61       22.55 o
  -1  -8   9      144.49      119.81       32.30 o
   0  -8   9      147.31      125.12       32.35 o
   1  -8   9      505.38      410.98       59.63 o
   2  -8   9       77.78       72.81       24.29 o
   3  -8   9        0.95        0.01        4.37 o
   4  -8   9      355.39      390.85       50.94 o
  -6  -7   9     1187.19     1332.46       97.66 o
  -5  -7   9      182.06      195.27       37.41 o
  -4  -7   9       11.87       10.80       14.82 o
  -3  -7   9      994.40      865.94       83.25 o
  -2  -7   9     3305.42     3046.80      148.35 o
  -1  -7   9      349.58      303.39       46.49 o
   0  -7   9      185.58      162.53       34.15 o
   1  -7   9      397.87      362.73       48.34 o
   2  -7   9      110.63      139.75       19.89 o
   3  -7   9      128.94      195.62       20.99 o
   4  -7   9      311.89      628.25       36.10 o
   5  -7   9      165.57      535.13       41.80 o
  -8  -6   9      -32.22        5.36       21.27 o
  -7  -6   9       55.82       79.63       16.80 o
  -6  -6   9      760.20      833.34       97.63 o
  -5  -6   9       26.39       23.44       12.25 o
  -4  -6   9      176.03      151.34       34.41 o
  -3  -6   9      174.81      143.42       31.92 o
  -2  -6   9     3090.93     2826.07      129.80 o
  -1  -6   9      452.23      437.57       48.20 o
   0  -6   9      574.48      521.75       54.75 o
   1  -6   9      399.64      441.80       33.62 o
   2  -6   9     1471.00     1370.29       63.43 o
   3  -6   9     2512.78     2373.22      113.01 o
   4  -6   9     1066.41     1490.19       64.88 o
   5  -6   9       82.33      124.58       24.64 o
   6  -6   9        7.85       27.05       14.14 o
   7  -6   9      338.71      519.07       67.79 o
  -8  -5   9       16.46       52.20       20.16 o
  -7  -5   9       24.03       80.44       14.08 o
  -6  -5   9        9.85       13.48        5.79 o
  -5  -5   9      920.11      861.37       59.30 o
  -4  -5   9      476.43      494.14       25.13 o
  -3  -5   9       69.58       73.83       13.23 o
  -2  -5   9       97.97       89.09       21.17 o
  -1  -5   9      560.48      502.72       50.33 o
   0  -5   9       67.17       63.65       16.63 o
   1  -5   9      660.88      667.79       30.70 o
   2  -5   9      270.26      289.74       20.74 o
   3  -5   9       16.41       20.37        4.41 o
   4  -5   9      465.83      540.18       37.12 o
   5  -5   9      359.58      493.61       37.93 o
   6  -5   9       87.24      111.78       25.42 o
   7  -5   9       32.43       33.19       23.98 o
  -8  -4   9       18.98       22.20       11.40 o
  -7  -4   9      244.47      252.38       32.31 o
  -6  -4   9       73.84       61.75       14.81 o
  -5  -4   9     1325.78     1293.96       52.95 o
  -4  -4   9     1418.64     1364.44       46.89 o
  -3  -4   9     1920.45     1952.01       48.31 o
  -2  -4   9     1072.44     1088.95       43.73 o
  -1  -4   9        5.30        0.06        4.10 o
   0  -4   9      189.94      179.68       16.82 o
   1  -4   9     3125.36     3148.44       58.26 o
   2  -4   9        9.22        1.42        3.18 o
   3  -4   9       52.37       63.63        8.92 o
   4  -4   9       81.03      104.38       16.34 o
   5  -4   9      345.33      420.90       35.85 o
   6  -4   9       38.00       22.54       17.13 o
   7  -4   9       22.46       10.49       19.38 o
  -9  -3   9      116.77      200.86       38.49 o
  -8  -3   9      460.62      454.56       46.54 o
  -7  -3   9      -19.20        0.32        9.95 o
  -6  -3   9      642.42      622.53       40.08 o
  -5  -3   9       99.86      112.02       12.16 o
  -4  -3   9       18.29       30.34        3.81 o
  -3  -3   9       40.99       59.45        5.39 o
  -2  -3   9     1463.07     1476.61       54.19 o
  -1  -3   9      437.35      418.13       26.01 o
   0  -3   9       -1.59        4.55        3.51 o
   1  -3   9     1055.51     1103.47       30.93 o
   2  -3   9       13.45       12.63        4.14 o
   3  -3   9      164.73      158.27       16.25 o
   4  -3   9       70.67       88.95       12.41 o
   5  -3   9        6.63        3.86        5.19 o
   6  -3   9       95.08      103.53       33.75 o
   7  -3   9       33.20       13.44       11.18 o
  -9  -2   9      140.41      185.60       40.47 o
  -8  -2   9      297.90      272.80       30.61 o
  -7  -2   9      780.76      778.48       47.33 o
  -6  -2   9       20.16       16.93        5.13 o
  -5  -2   9      403.07      468.38       27.42 o
  -4  -2   9       48.70       56.90        7.10 o
  -3  -2   9     5030.45     5002.37       68.87 o
  -2  -2   9     1428.62     1460.97       34.51 o
  -1  -2   9     1005.64      915.48       27.20 o
   0  -2   9        0.39        5.46        1.91 o
   1  -2   9     3421.26     3578.63       61.24 o
   2  -2   9     3193.03     3213.16       60.67 o
   3  -2   9      749.55      702.50       34.10 o
   4  -2   9     2556.43     2502.51       75.76 o
   5  -2   9      608.42      555.90       39.36 o
   6  -2   9       18.25       13.26       10.97 o
   7  -2   9      429.21      367.41       76.05 o
  -9  -1   9      236.22      230.96       38.00 o
  -8  -1   9       16.93        3.82        9.00 o
  -7  -1   9      794.52      775.53       56.81 o
  -6  -1   9      846.00      882.23       41.34 o
  -5  -1   9     1466.58     1431.43       46.72 o
  -4  -1   9      880.96      845.96       39.46 o
  -3  -1   9     4295.41     4416.19       62.86 o
  -2  -1   9     3854.11     4064.65       61.17 o
  -1  -1   9      119.81      105.04       10.45 o
   0  -1   9      957.70      953.30       29.04 o
   1  -1   9    12201.58    12187.58      138.12 o
   2  -1   9     2324.67     2471.14       67.44 o
   3  -1   9       18.13       18.01        7.76 o
   4  -1   9       41.03       30.02       13.67 o
   5  -1   9       78.71       64.04       15.75 o
   6  -1   9      334.29      405.72       31.15 o
   7  -1   9      392.01      381.27       46.26 o
  -9   0   9      121.72       94.11       42.24 o
  -8   0   9        9.83       15.72        4.78 o
  -7   0   9      202.55      205.31       22.70 o
  -6   0   9      421.30      431.58       40.93 o
  -5   0   9      540.39      487.23       35.74 o
  -4   0   9      391.73      474.21       28.43 o
  -3   0   9      288.97      279.04       23.40 o
  -2   0   9      179.43      177.05       16.41 o
  -1   0   9       55.09       36.59        9.25 o
   0   0   9      650.37      650.88       31.59 o
   1   0   9       16.79        2.07        7.35 o
   2   0   9       20.71       20.36        5.68 o
   3   0   9       22.30       28.21        5.83 o
   4   0   9        3.06        7.82        7.75 o
   5   0   9      291.90      283.91       36.08 o
   6   0   9      583.66      560.83       52.65 o
   7   0   9      350.66      422.59       70.03 o
  -9   1   9      182.21      165.90       51.24 o
  -8   1   9       33.31       32.94       21.25 o
  -7   1   9      434.75      409.46       43.23 o
  -6   1   9     1491.06     1302.06       56.15 o
  -5   1   9      995.71      966.76       50.92 o
  -4   1   9       56.73       61.13       14.82 o
  -3   1   9        6.75        2.34        5.66 o
  -2   1   9      489.39      414.81       58.82 o
  -1   1   9      638.67      569.96       33.39 o
   0   1   9      131.31      102.87       17.31 o
   1   1   9     1420.33     1543.54       98.57 o
   2   1   9       22.82       14.20        7.19 o
   3   1   9       67.02       66.87       22.76 o
   4   1   9      895.59      933.62       60.17 o
   5   1   9      529.29      512.81       38.53 o
   6   1   9       23.46       26.61       11.60 o
   7   1   9      302.71      279.18       66.77 o
  -9   2   9      -10.22       20.77       17.01 o
  -8   2   9      306.19      257.53       65.31 o
  -7   2   9      446.40      416.60       45.14 o
  -6   2   9     1961.99     1819.30       80.44 o
  -5   2   9      143.75      148.94       37.21 o
  -4   2   9      554.28      490.28       70.20 o
  -3   2   9     1147.12     1136.03       66.59 o
  -2   2   9     3121.16     3393.88      109.81 o
  -1   2   9      844.61      942.64       57.42 o
   0   2   9     2363.33     2322.01       94.45 o
   1   2   9     2649.09     2547.79      100.53 o
   2   2   9       32.97       15.83       14.12 o
   3   2   9       -0.93        3.64        3.74 o
   4   2   9     1736.11     1795.34       92.23 o
   5   2   9      422.26      403.86       44.33 o
   6   2   9       30.41       37.33       14.42 o
   7   2   9        6.46        4.32        6.63 o
  -8   3   9       59.28       52.97       30.54 o
  -7   3   9       92.47       81.50       33.82 o
  -6   3   9      428.51      418.53       71.11 o
  -5   3   9      266.44      245.18       52.14 o
  -4   3   9      823.70      741.89       89.46 o
  -3   3   9       22.42        1.60       20.28 o
  -2   3   9      753.71      725.06       57.32 o
  -1   3   9      128.17      153.51       20.63 o
   0   3   9     1197.42     1159.70       73.05 o
   1   3   9     1755.70     1734.97      127.73 o
   2   3   9      271.82      152.29       55.49 o
   3   3   9      314.49      285.76       57.65 o
   4   3   9      109.47      102.30       36.31 o
   5   3   9      -15.90       13.19       13.51 o
   6   3   9       85.93       92.92       21.56 o
  -8   4   9      416.07      372.26       82.88 o
  -7   4   9      128.97      110.33       46.32 o
  -6   4   9      650.96      546.25       94.65 o
  -5   4   9     1226.74     1013.55      123.50 o
  -4   4   9        2.37       24.67        5.17 o
  -3   4   9      129.26      202.36       22.76 o
  -2   4   9      184.22      231.81       28.51 o
  -1   4   9       59.17       53.35       26.43 o
   0   4   9     1259.17     1129.46      117.04 o
   1   4   9      218.79      254.91       49.61 o
   2   4   9      206.78      191.77       51.69 o
   3   4   9      216.39      258.94       51.48 o
   4   4   9      749.51      698.90       99.79 o
   5   4   9     1264.05     1213.82      136.15 o
   6   4   9      226.61      156.59       61.73 o
  -7   5   9      180.36      173.22       54.48 o
  -6   5   9       32.31       24.25       24.15 o
  -5   5   9      -13.29        1.94       17.75 o
  -4   5   9      108.54       88.91       34.01 o
  -3   5   9      147.84      192.02       26.72 o
  -2   5   9      174.04      196.67       29.60 o
  -1   5   9       17.39       51.78       14.05 o
   0   5   9      442.14      389.36       73.56 o
   1   5   9     1374.98     1321.55      129.54 o
   2   5   9      443.17      402.98       74.52 o
   3   5   9       -5.89        5.97       23.24 o
   4   5   9      660.00      649.85      100.34 o
   5   5   9      178.48      173.53       51.31 o
  -7   6   9      110.87      111.42       43.91 o
  -6   6   9      165.61      172.58       51.87 o
  -5   6   9        2.94        5.49        4.26 o
  -4   6   9       20.29       29.66        9.22 o
  -3   6   9       19.69       36.49        9.54 o
  -2   6   9      359.82      491.85       44.80 o
  -1   6   9     1525.78     1392.36      140.42 o
   0   6   9     1080.53      988.92       85.86 o
   1   6   9      448.82      393.58       80.85 o
   2   6   9      686.48      612.25      100.25 o
   3   6   9      342.55      325.07       72.16 o
   4   6   9      181.54      152.82       56.62 o
   5   6   9      210.69      288.53       58.92 o
  -6   7   9      159.08      101.04       57.70 o
  -5   7   9      249.51      158.76       66.09 o
  -4   7   9      395.80      366.58       80.33 o
  -3   7   9      924.74     1397.33       81.63 o
  -2   7   9      968.12     1378.77       81.51 o
  -1   7   9       -2.11       13.04       12.55 o
   0   7   9       19.61       33.88       12.22 o
   1   7   9      105.81      156.22       43.33 o
   2   7   9       49.00       36.57       36.33 o
   3   7   9       13.93       49.24       18.75 o
  -4   8   9       36.81       17.54       19.67 o
  -3   8   9       32.07       35.22       15.22 o
  -2   8   9      209.95      175.55       60.01 o
  -1   8   9      361.15      638.12       52.60 o
   0   8   9        3.17        0.03       11.87 o
   1   8   9      318.65      426.24       49.90 o
   2   8   9      106.58      227.62       48.88 o
  -2   9   9      105.34       94.87       46.91 o
  -1   9   9       95.19      111.66       40.85 o
   0   9   9       22.49       27.13       15.09 o
  -1  -9  10       96.55       67.39       34.10 o
   0  -9  10       23.70       28.95        9.01 o
   1  -9  10      258.33      206.66       60.21 o
   2  -9  10       20.83        0.02       18.59 o
   3  -9  10       76.35       31.77       41.78 o
  -4  -8  10        7.52        2.22        9.93 o
  -3  -8  10       98.99      120.43       25.93 o
  -2  -8  10     1078.24     1009.28       91.26 o
  -1  -8  10     1104.51      993.13       89.90 o
   0  -8  10      301.00      250.23       46.44 o
   1  -8  10       39.38       37.54       17.06 o
   2  -8  10       29.55       34.51       14.01 o
   3  -8  10       32.25       79.51       13.42 o
  -6  -7  10       41.17       14.99       18.10 o
  -5  -7  10       14.75       14.26       13.46 o
  -4  -7  10       98.54      100.64       24.84 o
  -3  -7  10       23.64       12.27       13.50 o
  -2  -7  10       23.40       20.83       13.37 o
  -1  -7  10      115.90      120.43       26.80 o
   0  -7  10      918.44      853.32       75.25 o
   1  -7  10      534.68      511.46       56.91 o
   2  -7  10      357.98      412.75       46.51 o
   3  -7  10      128.57      140.70       27.70 o
   4  -7  10       27.63       24.84       11.30 o
  -8  -6  10        8.94        0.38       15.54 o
  -7  -6  10      449.28      644.86       81.69 o
  -6  -6  10      676.59      676.03       70.12 o
  -5  -6  10      159.21      185.54       33.13 o
  -4  -6  10      535.97      487.22       57.80 o
  -3  -6  10       68.37       56.62       17.82 o
  -2  -6  10       19.63        9.61        9.35 o
  -1  -6  10       43.91       44.36       13.35 o
   0  -6  10     1821.10     1617.65       97.28 o
   1  -6  10      285.93      331.78       30.32 o
   2  -6  10       12.88       14.78        5.98 o
   3  -6  10       -5.78        4.86        6.58 o
   4  -6  10     1074.45     1119.16       78.51 o
   5  -6  10      322.59      605.62       55.32 o
   6  -6  10      123.66      205.96       35.62 o
   7  -6  10       88.66      137.74       34.51 o
  -8  -5  10      -81.41        4.60       32.14 o
  -7  -5  10      524.01      563.79       78.57 o
  -6  -5  10      491.34      469.16       75.15 o
  -5  -5  10       61.41       50.27       13.40 o
  -4  -5  10      522.91      446.43       38.33 o
  -3  -5  10     2030.68     1932.26      101.47 o
  -2  -5  10     1040.78      996.96       70.70 o
  -1  -5  10     2760.00     2565.45      112.37 o
   0  -5  10     3731.26     3508.71      105.11 o
   1  -5  10      413.77      389.52       23.17 o
   2  -5  10     1106.46     1099.66       43.53 o
   3  -5  10      143.45      127.53       17.13 o
   4  -5  10     1724.86     1867.26       79.82 o
   5  -5  10      391.71      463.48       60.46 o
   6  -5  10      145.77      187.29       41.96 o
   7  -5  10       18.70       20.79       20.56 o
  -8  -4  10      194.46      239.65       44.67 o
  -7  -4  10       58.93       68.90       17.65 o
  -6  -4  10       37.21       38.65       12.24 o
  -5  -4  10     1733.19     1654.68       60.05 o
  -4  -4  10       60.78       65.35        7.17 o
  -3  -4  10      184.26      212.01       21.61 o
  -2  -4  10       61.12       45.05       10.00 o
  -1  -4  10      390.50      377.24       32.26 o
   0  -4  10      129.65      198.14       15.13 o
   1  -4  10      293.59      323.74       18.94 o
   2  -4  10     1295.74     1317.04       41.80 o
   3  -4  10      356.79      396.52       23.47 o
   4  -4  10      171.15      200.10       22.42 o
   5  -4  10      498.21      627.55       45.19 o
   6  -4  10      350.24      379.71       63.68 o
   7  -4  10       18.53       49.72        5.71 o
  -9  -3  10       37.99       66.34       14.46 o
  -8  -3  10      434.48      520.70       45.40 o
  -7  -3  10      359.59      326.11       39.03 o
  -6  -3  10       10.07       18.59        4.83 o
  -5  -3  10     1236.61     1218.52       50.40 o
  -4  -3  10      577.66      593.49       22.81 o
  -3  -3  10     2373.30     2600.08       42.84 o
  -2  -3  10        7.82        9.27        5.38 o
  -1  -3  10      782.62      771.80       36.23 o
   0  -3  10      155.94      145.27       11.00 o
   1  -3  10        5.49        5.92        3.29 o
   2  -3  10      103.17      102.67       11.83 o
   3  -3  10       80.33       86.92       11.68 o
   4  -3  10      251.85      267.93       25.07 o
   5  -3  10      255.51      303.09       26.11 o
   6  -3  10      129.53      127.45       37.76 o
   7  -3  10      289.86      248.25       67.91 o
  -9  -2  10       15.52        6.59       10.40 o
  -8  -2  10       12.99       50.91        6.10 o
  -7  -2  10       -6.61        2.61        5.96 o
  -6  -2  10        5.65        4.21        3.02 o
  -5  -2  10      410.17      473.86       25.25 o
  -4  -2  10      633.36      667.26       26.70 o
  -3  -2  10     2425.31     2447.27       48.87 o
  -2  -2  10      135.08      145.47       11.08 o
  -1  -2  10       83.89       69.80        9.82 o
   0  -2  10      129.29      119.82       11.53 o
   1  -2  10     1349.62     1388.62       38.70 o
   2  -2  10     1310.96     1306.64       45.76 o
   3  -2  10     1373.23     1433.08       48.45 o
   4  -2  10      100.33      100.20       15.63 o
   5  -2  10       69.11       70.56       14.32 o
   6  -2  10       18.61        5.00        8.52 o
   7  -2  10      -16.94       15.47       10.20 o
  -9  -1  10      -25.04       11.76       12.78 o
  -8  -1  10       -6.45        3.65        8.57 o
  -7  -1  10      353.25      316.64       39.48 o
  -6  -1  10      257.05      262.98       23.28 o
  -5  -1  10      404.54      385.46       25.50 o
  -4  -1  10       41.30       57.42        7.48 o
  -3  -1  10     2333.26     2342.68       47.96 o
  -2  -1  10     1694.46     1742.88       43.30 o
  -1  -1  10     2940.83     2830.86       66.12 o
   0  -1  10      569.45      623.72       23.44 o
   1  -1  10      463.85      433.60       25.49 o
   2  -1  10      138.46      122.90       16.85 o
   3  -1  10     2379.63     2289.91       76.65 o
   4  -1  10     5392.49     4843.80      148.49 o
   5  -1  10       21.79       36.07       10.42 o
   6  -1  10      112.74      111.69       22.98 o
   7  -1  10      433.33      427.64       77.59 o
  -9   0  10       94.41       82.19       37.50 o
  -8   0  10      214.74      274.27       51.76 o
  -7   0  10     1661.59     1393.48       85.88 o
  -6   0  10     2861.34     2497.28      107.36 o
  -5   0  10      848.90      848.68       46.72 o
  -4   0  10     3013.68     3070.50       72.72 o
  -3   0  10     7243.43     7674.14      118.85 o
  -2   0  10     1266.87     1393.31       44.98 o
  -1   0  10     1026.68      982.94       40.69 o
   0   0  10     1827.99     1682.05       55.36 o
   1   0  10     1741.99     1572.06       70.67 o
   2   0  10      493.13      440.89       28.60 o
   3   0  10     3589.91     3499.65      115.23 o
   4   0  10     1408.71     1371.04       76.07 o
   5   0  10       59.28       51.75       17.63 o
   6   0  10       14.70       12.59       10.37 o
   7   0  10      720.96      694.73      103.82 o
  -9   1  10       28.54       30.17       21.88 o
  -8   1  10       19.94       36.15       13.94 o
  -7   1  10      773.88      644.64       59.52 o
  -6   1  10      977.88      853.36       47.03 o
  -5   1  10       12.40       19.21        5.63 o
  -4   1  10       45.41       53.55       14.21 o
  -3   1  10      458.44      474.17       40.41 o
  -2   1  10      222.14      290.95       24.53 o
  -1   1  10     1242.21     1169.19       55.67 o
   0   1  10      867.42      914.41       49.52 o
   1   1  10     1155.61     1189.85       50.28 o
   2   1  10     2167.24     2172.53       91.13 o
   3   1  10      730.70      746.72       82.03 o
   4   1  10       14.15       16.33       11.82 o
   5   1  10       97.16      108.40       17.26 o
   6   1  10      239.20      219.94       34.99 o
   7   1  10      101.31      132.14       39.50 o
  -9   2  10      194.50      159.38       58.67 o
  -8   2  10       -1.73        2.07       11.68 o
  -7   2  10       64.32       76.87       15.56 o
  -6   2  10       10.12        5.70        6.02 o
  -5   2  10       31.80       19.41       20.32 o
  -4   2  10      235.50      240.52       46.51 o
  -3   2  10       84.95       90.15       19.40 o
  -2   2  10       94.71       83.21       20.73 o
  -1   2  10       12.38        3.64        8.10 o
   0   2  10     1294.43     1383.83       73.45 o
   1   2  10     1178.10     1141.48       69.86 o
   2   2  10        7.23       24.73        7.84 o
   3   2  10      730.46      687.38       86.77 o
   4   2  10      839.55      887.39       99.28 o
   5   2  10       51.10       41.84       16.04 o
   6   2  10      248.33      277.68       36.69 o
  -8   3  10      255.85      229.62       63.01 o
  -7   3  10      304.71      254.20       64.17 o
  -6   3  10      878.60      637.12      102.01 o
  -5   3  10      988.10      918.40      106.80 o
  -4   3  10     1182.38     1043.92      113.89 o
  -3   3  10     1027.14      966.81      100.97 o
  -2   3  10       85.27      104.83       16.39 o
  -1   3  10        8.06        8.58        9.27 o
   0   3  10     2892.36     2822.82      166.49 o
   1   3  10     1210.28     1064.04      110.70 o
   2   3  10     1288.55     1257.75      117.58 o
   3   3  10        5.85       11.62        4.29 o
   4   3  10      133.75      103.53       41.16 o
   5   3  10       24.21       44.01       20.76 o
   6   3  10       -1.75        0.17       20.44 o
  -8   4  10       16.18       17.76       16.38 o
  -7   4  10        0.55        4.22        3.53 o
  -6   4  10       32.04       32.53       19.94 o
  -5   4  10      245.84      236.17       56.17 o
  -4   4  10      162.21      127.65       47.48 o
  -3   4  10     1071.07      997.95      110.98 o
  -2   4  10      313.26      464.13       38.57 o
  -1   4  10      160.29      166.08       31.48 o
   0   4  10       95.73       90.77       35.49 o
   1   4  10      324.30      304.82       62.33 o
   2   4  10       21.37        7.42       19.92 o
   3   4  10       23.37       30.04       23.49 o
   4   4  10      169.02      157.98       49.07 o
   5   4  10      175.96      168.08       53.65 o
   6   4  10       26.09       26.24       23.24 o
  -7   5  10      104.45       83.13       44.50 o
  -6   5  10       97.01       71.81       35.03 o
  -5   5  10      248.03      187.24       57.87 o
  -4   5  10      309.80      207.55       65.61 o
  -3   5  10      252.27      350.47       37.83 o
  -2   5  10       21.79       30.35       11.81 o
  -1   5  10        2.73        7.07       13.86 o
   0   5  10      166.29      157.73       48.30 o
   1   5  10     2003.15     1896.15      162.45 o
   2   5  10      301.01      263.20       65.37 o
   3   5  10      516.07      442.97       88.68 o
   4   5  10      440.14      411.20       83.22 o
   5   5  10       35.97       27.72       22.75 o
  -6   6  10      144.80      129.60       52.79 o
  -5   6  10        3.29       45.46       19.93 o
  -4   6  10      724.83      663.71      107.32 o
  -3   6  10      552.20      757.50       60.86 o
  -2   6  10       32.38       48.52       15.73 o
  -1   6  10      164.95      118.53       47.05 o
   0   6  10     1464.72     1213.31      102.95 o
   1   6  10      929.24      763.31      118.11 o
   2   6  10       58.51       24.07       28.04 o
   3   6  10       47.59       34.96       38.86 o
   4   6  10      161.46      134.73       53.51 o
  -5   7  10      368.15      308.51       82.05 o
  -4   7  10       33.43       19.55       19.70 o
  -3   7  10       26.29       26.60       26.89 o
  -2   7  10       72.41       76.10       20.90 o
  -1   7  10      100.71      173.34       26.74 o
   0   7  10      113.12      104.45       40.64 o
   1   7  10      187.75      155.81       57.71 o
   2   7  10       40.17        0.55       29.91 o
   3   7  10      -12.80        2.02       21.21 o
  -4   8  10        4.10       36.62       10.97 o
  -3   8  10       65.03       91.72       27.17 o
  -2   8  10      309.49      360.23       73.16 o
  -1   8  10       42.31       24.52       33.44 o
   0   8  10      241.20      261.93       61.96 o
   1   8  10       20.64        7.95       16.59 o
   0  -9  11       17.52       23.51       16.08 o
   1  -9  11      748.04      648.62      104.24 o
   2  -9  11      693.38      680.39      100.59 o
   3  -9  11       43.03       10.39       24.40 o
  -4  -8  11      182.84      171.84       54.90 o
  -3  -8  11       29.98       16.29       12.18 o
  -2  -8  11      426.84      397.52       56.61 o
  -1  -8  11       15.72       11.33        8.96 o
   0  -8  11      215.88      197.65       38.25 o
   1  -8  11       16.08        9.87        7.96 o
   2  -8  11        4.92       22.35        9.14 o
   3  -8  11      163.16      242.82       42.69 o
  -6  -7  11      217.31      276.89       42.69 o
  -5  -7  11      995.76      952.26       87.46 o
  -4  -7  11      487.06      462.18       59.07 o
  -3  -7  11       33.33       12.92       17.83 o
  -2  -7  11       88.18       85.65       21.53 o
  -1  -7  11      239.37      226.90       38.32 o
   0  -7  11     1201.31     1019.14       87.18 o
   1  -7  11      314.80      276.18       44.30 o
   2  -7  11        8.34        0.62       13.93 o
   3  -7  11       50.06       61.92       17.51 o
   4  -7  11       17.23       30.98       13.89 o
  -7  -6  11       32.46       41.90       15.79 o
  -6  -6  11      365.45      406.04       50.36 o
  -5  -6  11      266.49      248.90       42.65 o
  -4  -6  11       89.73       75.57       22.39 o
  -3  -6  11        8.69        6.28       11.17 o
  -2  -6  11      906.95      854.38       72.49 o
  -1  -6  11     1074.72     1029.60       77.12 o
   0  -6  11      112.53       89.30       24.72 o
   1  -6  11     1429.99     1371.81       87.74 o
   2  -6  11      297.27      313.27       39.97 o
   3  -6  11       13.96       40.46        7.47 o
   4  -6  11      146.15      249.17       23.71 o
   5  -6  11      401.65     1044.01       67.58 o
  -8  -5  11      -11.61       73.39       21.60 o
  -7  -5  11      -12.20        0.78       18.26 o
  -6  -5  11      370.02      359.26       48.19 o
  -5  -5  11      -11.77        0.12       11.34 o
  -4  -5  11     1017.96      880.99       75.51 o
  -3  -5  11      226.63      281.16       33.38 o
  -2  -5  11     1491.72     1343.75       67.83 o
  -1  -5  11        8.43        9.27        5.72 o
   0  -5  11     1158.79     1095.16       60.88 o
   1  -5  11      560.12      601.14       27.81 o
   2  -5  11      656.06      717.24       32.36 o
   3  -5  11       71.92      101.23       12.59 o
   4  -5  11       -0.25        0.94        9.81 o
   5  -5  11       38.48       46.85       19.54 o
   6  -5  11      281.10      384.97       56.97 o
   7  -5  11       45.60       46.56       17.10 o
  -8  -4  11      326.86      361.20       62.71 o
  -7  -4  11     1569.31     1641.65      133.34 o
  -6  -4  11      395.97      368.11       40.66 o
  -5  -4  11     1220.19     1159.69       57.66 o
  -4  -4  11      563.01      531.98       30.62 o
  -3  -4  11     3055.64     2939.38       90.95 o
  -2  -4  11      260.32      213.80       26.51 o
  -1  -4  11     1321.20     1321.23       59.50 o
   0  -4  11      940.79      961.00       40.24 o
   1  -4  11     1874.26     1846.27       48.79 o
   2  -4  11       10.96        1.24        5.08 o
   3  -4  11      -10.15        1.21        6.58 o
   4  -4  11       53.12       59.71       12.18 o
   5  -4  11      365.42      480.84       39.10 o
   6  -4  11      463.73      456.37       72.44 o
   7  -4  11       19.41       10.63       16.18 o
  -8  -3  11      716.49      765.14       59.30 o
  -7  -3  11       33.00       43.52        9.52 o
  -6  -3  11        4.24        0.07        3.84 o
  -5  -3  11       84.30       88.54       10.45 o
  -4  -3  11       -5.01        0.41        1.88 o
  -3  -3  11       -7.86        0.42        3.47 o
  -2  -3  11     1053.75     1160.09       39.49 o
  -1  -3  11       66.14       70.41        9.12 o
   0  -3  11       51.35       51.76        7.13 o
   1  -3  11     1453.51     1451.09       42.38 o
   2  -3  11      642.97      668.03       29.91 o
   3  -3  11       -8.39        2.17        7.31 o
   4  -3  11      218.11      243.97       24.16 o
   5  -3  11     1692.33     1631.80       92.25 o
   6  -3  11      112.29      120.09       39.77 o
   7  -3  11       85.77      119.22       38.56 o
  -9  -2  11       28.20       37.62       16.09 o
  -8  -2  11      115.22      137.93       19.33 o
  -7  -2  11      949.79     1006.73       66.05 o
  -6  -2  11        1.71        5.62        5.97 o
  -5  -2  11      127.89      150.71       12.65 o
  -4  -2  11      168.74      182.81       14.32 o
  -3  -2  11       17.15       11.76        4.43 o
  -2  -2  11       72.55       71.59       11.09 o
  -1  -2  11      782.23      803.39       26.51 o
   0  -2  11      745.03      725.44       26.58 o
   1  -2  11      338.43      339.30       20.23 o
   2  -2  11      294.72      302.11       25.50 o
   3  -2  11     1061.48     1035.98       44.47 o
   4  -2  11       52.67       40.81       12.02 o
   5  -2  11        2.50       17.15        8.33 o
   6  -2  11      274.25      298.14       39.65 o
   7  -2  11      165.03      100.04       50.48 o
  -9  -1  11       -5.96       24.67        9.18 o
  -8  -1  11      239.92      244.39       34.61 o
  -7  -1  11      572.79      540.25       51.13 o
  -6  -1  11       10.69        2.61        5.89 o
  -5  -1  11       74.40       77.78        9.27 o
  -4  -1  11      420.97      460.37       24.50 o
  -3  -1  11     1316.01     1344.30       40.20 o
  -2  -1  11     3908.88     4028.93       68.88 o
  -1  -1  11      485.55      517.04       24.70 o
   0  -1  11      218.79      160.07       17.64 o
   1  -1  11      103.13       58.04       15.67 o
   2  -1  11       50.48       40.76        8.87 o
   3  -1  11      325.21      341.49       35.83 o
   4  -1  11      195.22      220.64       29.57 o
   5  -1  11       86.91       93.98       19.71 o
   6  -1  11        5.53       18.92        8.62 o
   7  -1  11       12.44        1.06       10.63 o
  -9   0  11      -14.32        2.42       17.47 o
  -8   0  11       37.05        5.65       13.29 o
  -7   0  11       47.64       23.55       15.14 o
  -6   0  11      693.93      663.36       55.53 o
  -5   0  11       12.54        0.63        6.46 o
  -4   0  11      557.36      551.74       33.54 o
  -3   0  11       34.81       43.76        8.94 o
  -2   0  11       13.00       17.30        4.48 o
  -1   0  11     5130.28     4906.98      124.65 o
   0   0  11     2153.14     2178.49       78.52 o
   1   0  11      215.46      179.90       28.33 o
   2   0  11     1916.17     1926.70       58.83 o
   3   0  11      209.21      187.83       29.50 o
   4   0  11       58.62       47.39       15.35 o
   5   0  11       37.70       56.10       11.71 o
   6   0  11        9.69       14.40        5.96 o
   7   0  11       37.79       33.24       22.96 o
  -9   1  11      153.16      127.95       48.74 o
  -8   1  11     1032.02      890.21      117.85 o
  -7   1  11      419.04      361.14       45.54 o
  -6   1  11      270.02      267.22       20.62 o
  -5   1  11      419.05      369.87       64.50 o
  -4   1  11     1710.49     1621.89       82.94 o
  -3   1  11      786.00      762.06       57.55 o
  -2   1  11        0.32        2.37        4.90 o
  -1   1  11     1017.17     1023.84       52.62 o
   0   1  11     3889.87     3745.96       91.76 o
   1   1  11       29.48       23.96        9.65 o
   2   1  11      195.68      167.21       28.81 o
   3   1  11     3164.81     2908.05      175.58 o
   4   1  11     2548.91     2373.44      109.96 o
   5   1  11     1310.74     1298.80       82.83 o
   6   1  11      351.53      305.24       44.83 o
  -8   2  11      155.98      152.39       46.99 o
  -7   2  11      231.88      210.78       35.91 o
  -6   2  11      373.66      327.58       65.26 o
  -5   2  11     1476.89     1334.91      125.06 o
  -4   2  11     2635.71     2364.43      160.89 o
  -3   2  11      351.47      408.01       39.63 o
  -2   2  11     3598.93     3579.33      126.81 o
  -1   2  11     1917.34     1860.18       67.02 o
   0   2  11     1850.83     1866.53       91.28 o
   1   2  11      972.03      901.13       95.98 o
   2   2  11     1884.08     1810.16      136.07 o
   3   2  11      657.78      676.04       84.67 o
   4   2  11      502.87      440.26       76.22 o
   5   2  11       77.19       81.22       18.64 o
   6   2  11      -13.91        0.06        5.26 o
  -8   3  11       57.36       24.96       30.79 o
  -7   3  11        1.78       23.80        4.91 o
  -6   3  11      439.95      421.22       73.91 o
  -5   3  11      334.65      282.22       63.75 o
  -4   3  11       89.15       66.39       33.02 o
  -3   3  11      304.34      355.74       57.78 o
  -2   3  11        2.02        1.16        2.58 o
  -1   3  11       28.18       22.56       13.60 o
   0   3  11      389.87      364.81       64.20 o
   1   3  11      296.21      320.61       56.97 o
   2   3  11      225.83      255.98       49.71 o
   3   3  11      138.41      155.73       39.48 o
   4   3  11        1.69        0.00       15.56 o
   5   3  11      155.26      139.48       48.31 o
   6   3  11      -13.17        0.62       23.76 o
  -8   4  11      349.44      349.91       75.47 o
  -7   4  11       61.25       40.36       30.56 o
  -6   4  11       44.21       42.56       30.38 o
  -5   4  11        1.57       18.47        6.11 o
  -4   4  11     2781.05     2439.04      188.83 o
  -3   4  11      390.40      292.23       70.38 o
  -2   4  11      203.50      215.75       50.31 o
  -1   4  11      195.70      183.26       35.25 o
   0   4  11      656.59      600.16       91.43 o
   1   4  11       81.60       96.35       36.32 o
   2   4  11       84.68       57.68       32.80 o
   3   4  11      409.46      395.47       76.68 o
   4   4  11       14.39        7.84       19.76 o
   5   4  11      -21.26        3.08       17.10 o
  -7   5  11       -6.75       18.17       16.20 o
  -6   5  11      119.64      111.26       44.52 o
  -5   5  11       37.31       65.76       20.98 o
  -4   5  11      171.91      200.76       49.40 o
  -3   5  11        0.78        0.63        1.98 o
  -2   5  11       99.31      177.81       25.86 o
  -1   5  11      161.69      160.41       49.15 o
   0   5  11       75.04       71.31       37.52 o
   1   5  11      397.17      344.53       76.82 o
   2   5  11      176.83      159.48       49.52 o
   3   5  11      320.07      249.26       74.59 o
   4   5  11       64.72       60.03       40.34 o
  -6   6  11       50.42       37.22       28.44 o
  -5   6  11       33.58        2.56       27.03 o
  -4   6  11      651.91      598.79      103.36 o
  -3   6  11      751.97      560.48      104.96 o
  -2   6  11      325.34      432.06       46.86 o
  -1   6  11      793.46      721.60      106.79 o
   0   6  11      155.92      116.02       34.63 o
   1   6  11      199.83      178.18       53.28 o
   2   6  11      544.44      523.79       95.41 o
   3   6  11     1374.02     1409.76      153.96 o
   4   6  11       12.03       33.99       11.06 o
  -5   7  11      131.23      146.98       45.46 o
  -4   7  11      428.50      479.45       88.21 o
  -3   7  11      115.63      122.86       47.72 o
  -2   7  11      -13.80        4.78        5.37 o
  -1   7  11       49.60       87.56       17.50 o
   0   7  11      137.63      165.17       48.54 o
   1   7  11       36.78        2.81       26.43 o
   2   7  11      121.37      125.30       46.33 o
  -3   8  11      -26.56        7.69       27.51 o
  -2   8  11        4.17       20.64        8.49 o
  -1   8  11      120.80      173.17       48.55 o
   0   8  11       11.79       38.64        9.94 o
   1  -9  12      116.25       87.53       43.93 o
   2  -9  12       15.10       22.54       14.70 o
  -3  -8  12      521.44      503.24       64.90 o
  -2  -8  12      208.85      229.89       39.52 o
  -1  -8  12       43.62       36.19       20.88 o
   0  -8  12        2.49        6.67        7.39 o
   1  -8  12      171.91      148.76       34.41 o
   2  -8  12      -33.77        1.24       15.08 o
   3  -8  12      -15.58        0.17       13.74 o
  -6  -7  12      308.57      336.18       72.25 o
  -5  -7  12       -0.50        3.12        6.21 o
  -4  -7  12      599.79      611.82       66.13 o
  -3  -7  12       13.84       10.07       11.10 o
  -2  -7  12       55.59       54.74       19.70 o
  -1  -7  12       97.34       89.81       23.05 o
   0  -7  12      -19.89        0.00       13.32 o
   1  -7  12       73.15       82.92       19.75 o
   2  -7  12        3.33        1.68        7.41 o
   3  -7  12      -26.28        1.19       14.13 o
  -7  -6  12       13.60       11.46       14.12 o
  -6  -6  12       19.95       12.66       14.74 o
  -5  -6  12      410.43      350.66       53.51 o
  -4  -6  12      638.69      537.23       63.89 o
  -3  -6  12      358.29      296.77       46.72 o
  -2  -6  12       13.05       18.21       10.36 o
  -1  -6  12       93.25       90.25       22.23 o
   0  -6  12      494.02      451.50       52.93 o
   1  -6  12      865.54      800.27       69.74 o
   2  -6  12      305.90      292.62       41.25 o
   3  -6  12      157.01      152.68       29.60 o
   4  -6  12      550.79      567.90       59.36 o
  -8  -5  12       28.29        7.94        9.54 o
  -7  -5  12        9.45       11.47        5.58 o
  -6  -5  12      645.26      578.04       63.29 o
  -5  -5  12      678.62      676.04       63.84 o
  -4  -5  12     1311.81     1192.20       85.88 o
  -3  -5  12     1155.86      994.42       62.17 o
  -2  -5  12     1302.39     1245.72       64.34 o
  -1  -5  12      191.64      171.02       25.48 o
   0  -5  12     2778.36     2453.62       94.98 o
   1  -5  12     4307.75     4086.75       94.69 o
   2  -5  12      458.41      473.08       32.88 o
   3  -5  12       17.39       16.12        5.76 o
   4  -5  12      446.98      564.92       42.50 o
   5  -5  12      285.33      525.73       55.20 o
   6  -5  12        2.59       33.81        9.79 o
  -8  -4  12       66.33      146.89       18.65 o
  -7  -4  12      303.78      317.56       41.93 o
  -6  -4  12     1027.40      899.18       76.00 o
  -5  -4  12       51.41       53.10        8.41 o
  -4  -4  12        2.13        2.21        3.82 o
  -3  -4  12       21.55       36.03        8.00 o
  -2  -4  12        3.41        7.73        4.92 o
  -1  -4  12       65.43       42.95       15.26 o
   0  -4  12      914.93      924.47       40.27 o
   1  -4  12      200.22      217.32       16.56 o
   2  -4  12      461.04      508.68       27.08 o
   3  -4  12       44.00       68.59        8.85 o
   4  -4  12      662.72      740.53       44.79 o
   5  -4  12      535.11      556.01       75.04 o
   6  -4  12        2.49       23.85       12.80 o
   7  -4  12       -0.62        9.41        4.81 o
  -8  -3  12      158.82      204.02       39.02 o
  -7  -3  12      197.70      222.47       24.40 o
  -6  -3  12      310.39      359.11       21.78 o
  -5  -3  12      293.81      336.90       20.28 o
  -4  -3  12      453.16      493.13       24.12 o
  -3  -3  12       -6.58        0.11        5.24 o
  -2  -3  12      294.14      292.78       21.63 o
  -1  -3  12       36.71       36.13        8.19 o
   0  -3  12       26.44       15.15        5.44 o
   1  -3  12     1469.72     1512.07       44.57 o
   2  -3  12       25.86       30.77        5.95 o
   3  -3  12      859.85      928.03       41.28 o
   4  -3  12       96.00      121.47       17.14 o
   5  -3  12      173.67      181.84       22.83 o
   6  -3  12       16.03       24.68        8.96 o
   7  -3  12      688.77      575.20       99.51 o
  -9  -2  12       28.90       93.47       13.57 o
  -8  -2  12      101.87      151.81       17.91 o
  -7  -2  12      300.03      374.58       36.88 o
  -6  -2  12      276.35      271.19       22.58 o
  -5  -2  12       67.07       76.98        9.11 o
  -4  -2  12      250.79      276.24       17.70 o
  -3  -2  12      896.12      884.26       32.47 o
  -2  -2  12     1195.90     1280.83       36.38 o
  -1  -2  12      343.83      333.73       18.54 o
   0  -2  12      552.78      531.40       25.51 o
   1  -2  12     4459.98     4313.02       77.09 o
   2  -2  12      181.73      179.24       21.55 o
   3  -2  12      221.60      220.66       31.26 o
   4  -2  12      351.17      306.05       32.16 o
   5  -2  12      131.69      160.51       21.11 o
   6  -2  12       46.18       41.83       15.32 o
   7  -2  12       85.05       67.42       33.95 o
  -9  -1  12       43.29       58.20       16.10 o
  -8  -1  12        8.07        1.28        9.72 o
  -7  -1  12       98.50      126.35       21.03 o
  -6  -1  12       22.47       33.77        5.75 o
  -5  -1  12     2093.60     2089.66       53.90 o
  -4  -1  12      207.82      214.20       17.87 o
  -3  -1  12     1067.09     1074.25       37.81 o
  -2  -1  12        8.97        7.63        4.70 o
  -1  -1  12     3015.45     2990.54       63.80 o
   0  -1  12     1014.70      948.60       38.95 o
   1  -1  12      727.50      686.24       40.68 o
   2  -1  12      336.53      326.71       28.79 o
   3  -1  12      793.34      774.53       57.80 o
   4  -1  12       -4.79        0.17        6.44 o
   5  -1  12       30.98       23.02       14.65 o
   6  -1  12       42.92       25.77       17.08 o
   7  -1  12       -0.89        0.35        3.71 o
  -9   0  12       22.94       34.77       16.67 o
  -8   0  12      174.54      190.71       30.15 o
  -7   0  12     1450.47     1439.86       85.15 o
  -6   0  12      760.40      720.78       43.81 o
  -5   0  12     1244.48     1169.47       52.52 o
  -4   0  12       46.15       47.59        9.24 o
  -3   0  12       26.87       22.97        7.48 o
  -2   0  12     1004.37     1073.69       51.99 o
  -1   0  12     2285.25     2138.60       80.73 o
   0   0  12      663.29      625.76       45.82 o
   1   0  12       72.94       89.17       12.79 o
   2   0  12       61.48       70.58       13.28 o
   3   0  12       26.27       30.34       10.78 o
   4   0  12     2006.39     1977.48       99.69 o
   5   0  12      339.88      262.09       43.65 o
   6   0  12       20.35       38.07       11.16 o
  -9   1  12       28.20       11.80       20.74 o
  -8   1  12       30.84       16.89       23.37 o
  -7   1  12       -0.09        2.28       11.41 o
  -6   1  12       42.98       52.74       26.18 o
  -5   1  12      230.43      251.65       51.22 o
  -4   1  12      629.62      618.17       54.29 o
  -3   1  12     1473.84     1339.78       78.11 o
  -2   1  12      388.99      426.46       29.61 o
  -1   1  12      272.42      258.12       24.98 o
   0   1  12       23.65       12.55        9.05 o
   1   1  12      137.01      104.67       19.39 o
   2   1  12       31.93       45.95       19.72 o
   3   1  12      171.58      159.92       27.88 o
   4   1  12     1552.83     1435.81       89.91 o
   5   1  12       13.84       33.75       10.42 o
   6   1  12      485.28      401.14       54.61 o
  -8   2  12      491.85      391.62       85.03 o
  -7   2  12       95.97       63.97       38.23 o
  -6   2  12       50.27       78.54       23.80 o
  -5   2  12      455.36      401.62       71.96 o
  -4   2  12      689.78      589.37       88.63 o
  -3   2  12       -2.31        5.90        4.03 o
  -2   2  12      227.25      265.90       25.40 o
  -1   2  12     1288.27     1294.15       57.71 o
   0   2  12     1749.40     1619.81       81.26 o
   1   2  12      612.51      539.53       82.06 o
   2   2  12      813.25      679.61       92.74 o
   3   2  12       73.47       64.74       29.63 o
   4   2  12       62.57       78.70       30.56 o
   5   2  12      566.35      541.15       57.86 o
   6   2  12      499.16      473.65       57.68 o
  -8   3  12      580.27      405.42       95.81 o
  -7   3  12      298.95      232.26       64.61 o
  -6   3  12       96.78       91.46       34.34 o
  -5   3  12     1644.26     1440.43      146.50 o
  -4   3  12     1397.39     1144.38      132.67 o
  -3   3  12      514.37      515.57       76.69 o
  -2   3  12      725.48      840.35       49.08 o
  -1   3  12      946.52      931.58       54.49 o
   0   3  12       38.09       40.74       25.97 o
   1   3  12      318.22      257.20       60.32 o
   2   3  12       17.71       23.26       14.56 o
   3   3  12       70.91       45.82       31.45 o
   4   3  12      946.12      932.32      115.61 o
   5   3  12      369.05      318.26       49.51 o
  -7   4  12       81.02       63.91       40.03 o
  -6   4  12       19.10        1.73       22.76 o
  -5   4  12       15.62       16.84       12.75 o
  -4   4  12       34.93       44.89       27.07 o
  -3   4  12      194.57      212.09       48.50 o
  -2   4  12       31.79       41.46       19.40 o
  -1   4  12      457.54      448.67       78.02 o
   0   4  12     1357.77     1143.37      134.04 o
   1   4  12     1070.33     1105.27      121.27 o
   2   4  12       17.37        7.52       16.50 o
   3   4  12       -7.08       17.18       18.67 o
   4   4  12      415.32      375.27       80.36 o
   5   4  12       89.92      111.46       37.04 o
  -7   5  12       76.61       50.90       36.31 o
  -6   5  12      176.88      126.45       52.79 o
  -5   5  12       45.13       69.89       23.71 o
  -4   5  12       -5.34        2.10        8.51 o
  -3   5  12      128.45       74.32       45.63 o
  -2   5  12       67.26      120.58       21.49 o
  -1   5  12       70.58      107.49       35.43 o
   0   5  12        5.30       21.41        9.23 o
   1   5  12        3.76        2.05       13.98 o
   2   5  12      998.26     1040.68      124.40 o
   3   5  12      460.53      504.29       89.12 o
   4   5  12      226.22      188.63       60.47 o
  -6   6  12        6.17        1.52       17.31 o
  -5   6  12      182.11      169.96       55.91 o
  -4   6  12      223.07      148.52       61.31 o
  -3   6  12      344.77      336.83       71.04 o
  -2   6  12      483.55      502.40       86.75 o
  -1   6  12       13.94        2.01       14.53 o
   0   6  12       62.74       49.55       25.79 o
   1   6  12      115.51       87.57       43.32 o
   2   6  12      116.36      117.94       39.61 o
   3   6  12        7.15        2.68       20.97 o
  -4   7  12      113.11       68.57       52.20 o
  -3   7  12       61.22       38.05       31.98 o
  -2   7  12      451.81      487.72       86.40 o
  -1   7  12      556.99      585.03       95.22 o
   0   7  12       83.84       87.08       28.21 o
   1   7  12      303.78      338.76       74.15 o
  -3  -8  13      186.17      187.88       53.11 o
  -2  -8  13       97.81      103.08       26.33 o
  -1  -8  13       16.98       45.20       12.52 o
   0  -8  13      276.96      264.42       44.96 o
   1  -8  13       50.37       24.87       15.52 o
   2  -8  13      321.87      297.76       62.55 o
   3  -8  13       32.99       62.03       14.77 o
  -5  -7  13       32.00       23.92       12.44 o
  -4  -7  13      379.94      370.88       52.94 o
  -3  -7  13      457.22      426.56       56.86 o
  -2  -7  13       11.98       14.76        7.52 o
  -1  -7  13       20.70        6.22       12.20 o
   0  -7  13       97.66       66.03       24.94 o
   1  -7  13      -15.82        0.12       10.41 o
   2  -7  13      389.49      370.21       50.61 o
   3  -7  13       79.82       85.89       22.37 o
  -7  -6  13       50.77       21.09       27.85 o
  -6  -6  13       13.59       16.26       13.87 o
  -5  -6  13       13.75        0.00       11.32 o
  -4  -6  13      126.20      120.65       28.71 o
  -3  -6  13      167.17      174.03       30.04 o
  -2  -6  13      251.86      297.01       38.53 o
  -1  -6  13       17.78       19.22       11.37 o
   0  -6  13      839.17      753.15       69.71 o
   1  -6  13      133.25      125.53       28.00 o
   2  -6  13       33.58       11.09       14.08 o
   3  -6  13      122.65      121.80       28.67 o
   4  -6  13       34.31       57.94       17.52 o
  -8  -5  13      137.32      215.16       31.45 o
  -7  -5  13       71.40       94.61       19.48 o
  -6  -5  13       -0.45        5.63        9.04 o
  -5  -5  13       14.38       19.97       10.01 o
  -4  -5  13       40.90       33.77       14.32 o
  -3  -5  13     1166.15     1023.98       63.75 o
  -2  -5  13      358.64      335.28       34.30 o
  -1  -5  13      475.09      437.19       40.66 o
   0  -5  13      296.40      279.42       31.63 o
   1  -5  13      309.43      316.03       33.16 o
   2  -5  13      484.06      447.33       42.19 o
   3  -5  13      689.53      660.33       51.51 o
   4  -5  13      582.70      862.29       50.27 o
   5  -5  13       -8.98        1.26        8.54 o
   6  -5  13        9.87        1.21       18.79 o
  -8  -4  13      108.27      392.76       36.10 o
  -7  -4  13      592.55      595.85       59.61 o
  -6  -4  13      260.70      184.37       38.91 o
  -5  -4  13      327.44      319.66       31.53 o
  -4  -4  13     3282.06     3087.80      100.17 o
  -3  -4  13     3515.73     3259.05      101.99 o
  -2  -4  13      316.29      313.01       30.29 o
  -1  -4  13        2.75        5.21        7.67 o
   0  -4  13     1117.48     1071.86       46.35 o
   1  -4  13      535.59      493.40       28.32 o
   2  -4  13      786.06      816.47       36.50 o
   3  -4  13      276.96      258.52       28.81 o
   4  -4  13      444.23      486.27       37.71 o
   5  -4  13        8.58        0.46        5.76 o
   6  -4  13      122.41      192.52       39.83 o
  -8  -3  13       32.89       39.23       23.92 o
  -7  -3  13      340.57      316.16       32.89 o
  -6  -3  13        8.99       14.75        5.69 o
  -5  -3  13       -6.17        1.16        4.96 o
  -4  -3  13      856.56      773.00       39.61 o
  -3  -3  13     1605.25     1598.98       51.63 o
  -2  -3  13      218.29      286.51       16.63 o
  -1  -3  13       19.57       17.10        6.39 o
   0  -3  13     4070.60     3882.14       86.84 o
   1  -3  13     1533.73     1474.83       47.70 o
   2  -3  13      732.78      762.11       37.71 o
   3  -3  13      291.41      291.69       29.66 o
   4  -3  13      289.54      263.84       30.06 o
   5  -3  13      164.35      230.56       22.29 o
   6  -3  13      539.20      613.22       57.79 o
   7  -3  13       60.39       80.08       29.40 o
  -9  -2  13        4.64       32.72       14.43 o
  -8  -2  13       63.81       63.52       14.56 o
  -7  -2  13      107.11      136.18       17.65 o
  -6  -2  13       18.34       12.91        6.67 o
  -5  -2  13      124.90      167.60       13.70 o
  -4  -2  13      103.62      116.73       11.46 o
  -3  -2  13      183.03      210.40       15.02 o
  -2  -2  13       27.17       43.37        6.29 o
  -1  -2  13      160.36      131.60       14.40 o
   0  -2  13      558.72      541.91       26.78 o
   1  -2  13      125.28      113.75       22.52 o
   2  -2  13       47.79       36.96       10.81 o
   3  -2  13      697.37      713.34       57.02 o
   4  -2  13      711.78      789.05       47.11 o
   5  -2  13       46.57       51.96       13.11 o
   6  -2  13      148.69      149.71       29.69 o
  -9  -1  13       53.43       32.04       26.65 o
  -8  -1  13       -2.23       14.33        9.28 o
  -7  -1  13      376.05      385.61       44.34 o
  -6  -1  13      858.89      897.24       40.10 o
  -5  -1  13       77.85       75.95       10.98 o
  -4  -1  13      399.54      436.03       25.49 o
  -3  -1  13     1111.68     1159.68       45.70 o
  -2  -1  13       62.57       66.85        9.53 o
  -1  -1  13       53.91       52.11        8.81 o
   0  -1  13     1254.56     1145.00       54.71 o
   1  -1  13       32.78       20.57        8.26 o
   2  -1  13      114.96      119.42       17.95 o
   3  -1  13       97.85      111.61       21.02 o
   4  -1  13       76.87       48.64       19.35 o
   5  -1  13      144.17      123.05       29.15 o
   6  -1  13       20.56        3.82       10.36 o
  -9   0  13      221.97      177.58       54.13 o
  -8   0  13       33.05       38.01       15.48 o
  -7   0  13      753.13      740.66       62.28 o
  -6   0  13       13.17       14.73        8.10 o
  -5   0  13      773.02      818.69       45.21 o
  -4   0  13     1177.45     1144.02       50.27 o
  -3   0  13       92.66       77.50       20.93 o
  -2   0  13       35.60       67.69       10.76 o
  -1   0  13       13.15       11.77        7.96 o
   0   0  13      295.38      268.82       26.16 o
   1   0  13      386.19      363.99       27.30 o
   2   0  13      412.33      417.76       43.28 o
   3   0  13      327.89      357.19       40.37 o
   4   0  13       11.53       14.24        6.09 o
   5   0  13       26.09       25.10       10.83 o
   6   0  13      -11.55        0.08        9.89 o
  -9   1  13      319.69      205.51       71.47 o
  -8   1  13       60.30       16.89       27.01 o
  -7   1  13       60.54       63.66       18.92 o
  -6   1  13      864.01      791.34       98.30 o
  -5   1  13     1506.12     1251.25      122.88 o
  -4   1  13      227.63      219.43       47.34 o
  -3   1  13        8.54        5.58        6.23 o
  -2   1  13        9.35        8.12        5.22 o
  -1   1  13      814.37      797.14       44.58 o
   0   1  13     2511.74     2464.36       80.29 o
   1   1  13     1946.77     1976.70       89.89 o
   2   1  13      387.28      383.07       64.19 o
   3   1  13      654.94      651.63       58.68 o
   4   1  13     1206.49     1075.26       83.77 o
   5   1  13      345.53      285.34       46.08 o
   6   1  13      343.20      368.47       47.19 o
  -8   2  13      145.52       86.70       45.69 o
  -7   2  13      106.82       74.24       40.91 o
  -6   2  13     1202.47     1073.05      119.96 o
  -5   2  13       29.95       60.82       19.45 o
  -4   2  13     1364.47     1192.40      122.66 o
  -3   2  13     1057.21     1014.82      105.45 o
  -2   2  13       47.53       54.28       11.89 o
  -1   2  13     2793.72     2667.85      100.71 o
   0   2  13     3371.15     3318.28      118.14 o
   1   2  13      377.63      308.03       44.32 o
   2   2  13      717.97      720.34       91.08 o
   3   2  13      146.55      176.53       42.25 o
   4   2  13      528.51      437.10       57.20 o
   5   2  13       80.65       52.19       24.96 o
  -8   3  13      -27.02        0.43       22.05 o
  -7   3  13       22.82        0.09       21.63 o
  -6   3  13       33.79       21.31       25.55 o
  -5   3  13       59.74       94.87       27.49 o
  -4   3  13       44.82       70.66       24.85 o
  -3   3  13       80.69       94.31       35.64 o
  -2   3  13      461.29      455.65       41.66 o
  -1   3  13      169.71      152.61       24.20 o
   0   3  13       35.33        6.78       22.85 o
   1   3  13      561.30      568.81       84.92 o
   2   3  13      526.75      450.12       84.63 o
   3   3  13       99.60       85.97       36.50 o
   4   3  13      169.50      209.35       50.62 o
   5   3  13       53.89       65.81       17.23 o
  -7   4  13      281.73      231.02       68.63 o
  -6   4  13      325.74      274.85       72.61 o
  -5   4  13       92.31      113.79       36.68 o
  -4   4  13      -10.13       11.98       18.52 o
  -3   4  13      271.64      313.88       62.97 o
  -2   4  13       51.46       79.66       15.03 o
  -1   4  13      332.20      294.74       67.67 o
   0   4  13       36.01        7.87       25.41 o
   1   4  13      476.45      378.86       81.79 o
   2   4  13      -20.78        0.07       17.12 o
   3   4  13      303.15      182.21       68.95 o
   4   4  13      339.62      249.93       73.99 o
  -6   5  13       45.04       43.10       29.26 o
  -5   5  13       43.37       41.91       25.26 o
  -4   5  13      154.79      176.34       46.99 o
  -3   5  13     1722.82     1410.44      161.09 o
  -2   5  13        1.97        0.15        7.51 o
  -1   5  13       45.64       25.37       26.05 o
   0   5  13      841.67      725.26      113.02 o
   1   5  13       -1.56       12.23        5.67 o
   2   5  13       51.28       19.54       33.61 o
   3   5  13       41.87       85.60        7.47 o
  -5   6  13      124.93      139.44       47.05 o
  -4   6  13      215.47      157.21       60.96 o
  -3   6  13       52.94       70.69       25.28 o
  -2   6  13      329.36      304.80       73.86 o
  -1   6  13      739.24      658.25      109.05 o
   0   6  13       17.49       52.34       13.90 o
   1   6  13       87.46       70.69       37.37 o
   2   6  13       18.09       16.85       25.23 o
  -3   7  13       42.89       26.88       22.33 o
  -2   7  13      226.71      283.29       62.10 o
  -1   7  13       75.79       42.53       21.80 o
   0   7  13       52.67       34.57       31.98 o
  -2  -8  14       33.63       29.35       25.08 o
  -1  -8  14     1151.65      868.39       94.51 o
   0  -8  14      533.07      431.81       89.16 o
   1  -8  14        7.68       21.17       15.42 o
   2  -8  14       25.33       37.38       13.19 o
   3  -8  14      -11.66        6.12       12.34 o
  -5  -7  14        4.26        0.51        9.18 o
  -4  -7  14      -13.69        5.06       13.47 o
  -3  -7  14       59.78       35.59       21.55 o
  -2  -7  14      249.32      283.87       42.52 o
  -1  -7  14       84.22       81.89       22.28 o
   0  -7  14        2.54        2.85        9.65 o
   1  -7  14       20.78       20.19       11.17 o
   2  -7  14       69.01       51.34       22.36 o
   3  -7  14       45.73       75.56       15.97 o
  -7  -6  14      123.25      129.42       44.75 o
  -6  -6  14       88.55      104.28       23.25 o
  -5  -6  14       55.40       51.75       18.43 o
  -4  -6  14       63.26       56.80       21.22 o
  -3  -6  14       12.54       26.77        7.46 o
  -2  -6  14       59.57       38.26       20.17 o
  -1  -6  14      202.63      146.57       35.37 o
   0  -6  14      326.50      302.93       45.24 o
   1  -6  14        0.25        0.11        8.00 o
   2  -6  14       13.83        9.33       14.81 o
   3  -6  14      368.97      445.03       48.28 o
  -7  -5  14       58.18       67.46       16.39 o
  -6  -5  14       68.56       76.23       20.27 o
  -5  -5  14       58.01       58.77       20.03 o
  -4  -5  14     1986.73     1885.60       84.79 o
  -3  -5  14      696.36      666.88       49.08 o
  -2  -5  14      126.11      127.69       20.14 o
  -1  -5  14      415.22      379.13       39.44 o
   0  -5  14      731.78      683.29       50.96 o
   1  -5  14       70.18       86.74       14.88 o
   2  -5  14       46.79       33.78       13.77 o
   3  -5  14      212.85      160.66       34.23 o
   4  -5  14       13.00       23.37       15.00 o
  -8  -4  14       43.40       48.22       24.15 o
  -7  -4  14       22.03       30.89       17.18 o
  -6  -4  14      374.71      347.82       45.03 o
  -5  -4  14        5.37        0.51        4.80 o
  -4  -4  14        8.80        0.33        6.73 o
  -3  -4  14       -6.78        1.61        9.45 o
  -2  -4  14      249.46      227.67       27.08 o
  -1  -4  14     1227.37     1154.46       62.68 o
   0  -4  14      503.62      494.15       31.90 o
   1  -4  14      274.06      338.08       21.45 o
   2  -4  14       36.85       45.74        9.30 o
   3  -4  14      251.65      294.05       28.68 o
   4  -4  14       -9.65        4.85        7.51 o
   5  -4  14       34.82       60.31       16.47 o
   6  -4  14       22.00       45.95       21.02 o
  -8  -3  14      570.70      875.08       87.06 o
  -7  -3  14     1165.47     1114.82       77.92 o
  -6  -3  14       26.12       49.69        7.98 o
  -5  -3  14       39.39       83.50       10.75 o
  -4  -3  14      455.08      416.65       35.77 o
  -3  -3  14      960.66     1002.28       41.44 o
  -2  -3  14      371.48      382.24       22.50 o
  -1  -3  14     2002.46     1790.31       76.05 o
   0  -3  14        5.37        9.58        5.09 o
   1  -3  14       13.07        8.39        4.38 o
   2  -3  14      692.24      757.36       38.29 o
   3  -3  14     3233.43     2946.50      127.53 o
   4  -3  14      370.21      429.87       35.68 o
   5  -3  14       32.21       25.93       15.74 o
   6  -3  14      244.48      419.81       42.46 o
  -8  -2  14      234.62      432.50       36.54 o
  -7  -2  14      313.82      458.55       40.65 o
  -6  -2  14        9.96        3.47        6.18 o
  -5  -2  14      408.43      458.87       24.77 o
  -4  -2  14      897.62      916.67       35.96 o
  -3  -2  14     3028.29     2988.50       73.23 o
  -2  -2  14      608.80      596.54       30.29 o
  -1  -2  14     1470.61     1460.23       41.75 o
   0  -2  14      718.19      682.68       34.88 o
   1  -2  14      368.87      257.30       39.46 o
   2  -2  14      963.24      920.35       52.47 o
   3  -2  14     1262.32     1202.69       63.81 o
   4  -2  14       16.31       34.71        6.29 o
   5  -2  14       33.59       46.84        9.44 o
   6  -2  14       34.65       53.65       13.57 o
  -9  -1  14       49.32       41.40       25.79 o
  -8  -1  14       70.06      146.20       18.06 o
  -7  -1  14       32.99       20.99       14.45 o
  -6  -1  14       92.17      106.19       13.42 o
  -5  -1  14       46.09       22.50        8.70 o
  -4  -1  14       71.25       84.91        9.72 o
  -3  -1  14      439.85      471.04       30.01 o
  -2  -1  14       58.63       60.64        9.64 o
  -1  -1  14      429.66      541.34       41.94 o
   0  -1  14     1025.51     1007.84       51.60 o
   1  -1  14      810.43      724.39       46.44 o
   2  -1  14        7.13        0.26        7.06 o
   3  -1  14       14.74       15.20        7.37 o
   4  -1  14       17.97       30.36       12.28 o
   5  -1  14      151.39      148.63       29.60 o
   6  -1  14        7.32        0.05       12.82 o
  -9   0  14       11.77       61.56       21.21 o
  -8   0  14       20.45       15.30       13.24 o
  -7   0  14        6.01        0.56        5.79 o
  -6   0  14       -7.31        0.75        7.17 o
  -5   0  14      909.58     1033.14       52.05 o
  -4   0  14      369.27      349.19       39.90 o
  -3   0  14        5.55        4.60       11.13 o
  -2   0  14      139.88      168.04       18.64 o
  -1   0  14       55.54       65.13       11.96 o
   0   0  14       73.51       78.97       14.54 o
   1   0  14      607.69      647.33       42.34 o
   2   0  14       62.92       59.88       16.06 o
   3   0  14      985.69      914.84       73.64 o
   4   0  14       75.63       63.87       19.10 o
   5   0  14        6.35       14.17        4.65 o
   6   0  14      205.07      199.24       37.66 o
  -8   1  14       42.38       73.04       15.69 o
  -7   1  14       -0.46        2.01        6.67 o
  -6   1  14       86.19       76.57       33.68 o
  -5   1  14      403.55      403.14       71.97 o
  -4   1  14       40.60       57.77       19.43 o
  -3   1  14      906.34     1083.09      106.93 o
  -2   1  14      126.34      144.50       17.85 o
  -1   1  14      661.64      641.45       42.61 o
   0   1  14     1109.97     1093.02       67.60 o
   1   1  14      117.39      131.36       23.68 o
   2   1  14      122.41      104.10       37.12 o
   3   1  14      111.69      123.43       25.31 o
   4   1  14       -4.58        0.74        4.71 o
   5   1  14        5.31        2.84        6.93 o
   6   1  14       45.39       12.99       27.84 o
  -8   2  14      117.04       92.49       41.66 o
  -7   2  14       37.49       17.49       22.04 o
  -6   2  14       39.46       46.85       27.66 o
  -5   2  14      328.91      275.07       67.52 o
  -4   2  14      897.67      810.16      104.40 o
  -3   2  14      713.59      866.51       97.63 o
  -2   2  14       85.98      114.78       16.50 o
  -1   2  14      112.76      115.22       19.90 o
   0   2  14      988.87     1020.64       66.82 o
   1   2  14      839.97      929.76       64.50 o
   2   2  14      810.34      715.39      101.92 o
   3   2  14     1892.41     1758.54      161.80 o
   4   2  14      -19.87        0.66        9.52 o
   5   2  14        2.37       14.96        7.11 o
  -7   3  14      600.29      466.31       99.71 o
  -6   3  14      210.44      164.40       54.09 o
  -5   3  14      541.22      467.50       89.05 o
  -4   3  14     3340.24     2735.52      209.59 o
  -3   3  14      238.85      184.31       55.89 o
  -2   3  14        3.36        4.28        3.98 o
  -1   3  14      111.72      112.80       21.17 o
   0   3  14     1508.50     1672.65       90.05 o
   1   3  14      440.28      377.21       78.21 o
   2   3  14      301.12      270.63       64.46 o
   3   3  14      233.30      196.05       59.71 o
   4   3  14        7.38        1.20       12.40 o
   5   3  14       23.87       54.11       12.11 o
  -7   4  14       81.59       18.37       41.78 o
  -6   4  14      123.57       80.31       51.79 o
  -5   4  14       17.21       38.92       12.07 o
  -4   4  14      111.50      164.42       41.20 o
  -3   4  14       99.21      118.68       40.66 o
  -2   4  14      181.42      165.93       47.41 o
  -1   4  14      504.70      391.98       86.26 o
   0   4  14      451.01      389.84       81.76 o
   1   4  14       73.24       78.20       33.44 o
   2   4  14       59.67       39.33       31.14 o
   3   4  14       15.08        2.75       22.69 o
   4   4  14       35.92       32.03       26.26 o
  -6   5  14      184.46      155.26       55.62 o
  -5   5  14       -3.18        1.22       16.24 o
  -4   5  14        9.09        7.92       21.32 o
  -3   5  14       22.10        7.27       21.28 o
  -2   5  14      449.66      419.86       84.83 o
  -1   5  14       80.26       86.94       34.52 o
   0   5  14      536.53      452.63       93.85 o
   1   5  14       60.75       88.22       25.73 o
   2   5  14      418.89      357.19       86.40 o
   3   5  14      312.64      322.30       75.05 o
  -4   6  14      163.16      216.51       53.00 o
  -3   6  14      161.28      139.14       57.00 o
  -2   6  14       43.89       17.50       30.16 o
  -1   6  14      361.15      346.58       75.57 o
   0   6  14        3.28        1.46       10.06 o
   1   6  14      130.18      147.49       42.25 o
   1  -8  15       20.17       40.26       17.08 o
   2  -8  15      121.89      126.20       41.00 o
  -5  -7  15      420.44      472.15       80.62 o
  -4  -7  15      346.04      268.64       69.71 o
  -3  -7  15       65.31       84.98       21.77 o
  -2  -7  15      196.14      188.17       38.09 o
  -1  -7  15      -18.78        0.14       13.59 o
   0  -7  15       41.16       74.59       14.99 o
   1  -7  15      138.26      116.58       31.74 o
   2  -7  15       32.86       59.19       21.70 o
   3  -7  15       57.56       84.91       22.08 o
  -6  -6  15      -36.93        5.77       22.66 o
  -5  -6  15        2.98        6.01        7.35 o
  -4  -6  15      -12.64        2.55       12.10 o
  -3  -6  15       48.89       40.13       13.89 o
  -2  -6  15      116.28      112.80       27.85 o
  -1  -6  15      130.55       99.87       23.78 o
   0  -6  15      928.64      834.50       63.32 o
   1  -6  15      398.84      376.05       41.68 o
   2  -6  15      201.86      174.27       37.07 o
   3  -6  15       -9.23        0.14        7.81 o
  -7  -5  15       -5.37       14.00       16.27 o
  -6  -5  15       34.42       14.28       14.90 o
  -5  -5  15      262.56      235.78       40.37 o
  -4  -5  15       -3.75        0.58        7.56 o
  -3  -5  15       63.29       76.34       14.46 o
  -2  -5  15      474.68      445.55       42.51 o
  -1  -5  15      438.75      371.53       40.10 o
   0  -5  15       99.63      110.52       19.90 o
   1  -5  15       36.89       24.35       13.51 o
   2  -5  15     1082.42      984.84       66.37 o
   3  -5  15      231.00      222.13       36.94 o
   4  -5  15      153.51      231.45       31.08 o
  -8  -4  15      159.67      485.35       51.00 o
  -7  -4  15      332.88      525.16       67.36 o
  -6  -4  15      122.13      123.64       25.91 o
  -5  -4  15      212.94      203.43       26.88 o
  -4  -4  15      340.06      380.74       33.79 o
  -3  -4  15      107.24       91.02       19.00 o
  -2  -4  15      775.46      757.18       50.64 o
  -1  -4  15      532.11      463.92       42.46 o
   0  -4  15       60.80       85.84       12.28 o
   1  -4  15        0.14        6.35        5.59 o
   2  -4  15      147.27      186.85       22.57 o
   3  -4  15       68.59       75.16       14.65 o
   4  -4  15      245.22      294.74       30.10 o
   5  -4  15       73.55      152.72       22.25 o
  -8  -3  15       79.66      169.09       31.57 o
  -7  -3  15       17.55       32.00       20.46 o
  -6  -3  15       -3.41        6.56        5.67 o
  -5  -3  15       96.68      135.15       15.26 o
  -4  -3  15       -4.16        0.59        5.47 o
  -3  -3  15      851.54      764.06       50.79 o
  -2  -3  15      596.17      744.18       29.80 o
  -1  -3  15       26.70       41.51        6.80 o
   0  -3  15       -0.35        1.19        5.12 o
   1  -3  15      681.28      750.18       35.23 o
   2  -3  15      430.02      438.96       38.06 o
   3  -3  15      217.14      222.55       27.67 o
   4  -3  15      673.39      666.02       49.88 o
   5  -3  15        4.31        1.96        7.62 o
   6  -3  15       54.64       84.18       21.43 o
  -8  -2  15       52.37      102.42       19.52 o
  -7  -2  15       -6.21       10.62       11.43 o
  -6  -2  15       77.02      118.42       14.17 o
  -5  -2  15      320.75      346.28       24.91 o
  -4  -2  15       41.42       55.66        9.43 o
  -3  -2  15      571.01      614.27       28.53 o
  -2  -2  15     1253.74     1190.88       47.86 o
  -1  -2  15     2418.53     2355.08       61.12 o
   0  -2  15       45.23       33.34       15.07 o
   1  -2  15      174.94      169.63       21.77 o
   2  -2  15      384.69      370.10       43.29 o
   3  -2  15      785.48      756.69       53.15 o
   4  -2  15      101.34      105.26       18.62 o
   5  -2  15      318.15      341.36       44.34 o
   6  -2  15       79.16      157.18       25.54 o
  -9  -1  15       68.41      165.65       30.59 o
  -8  -1  15      231.16      383.07       37.47 o
  -7  -1  15      172.53      187.82       32.27 o
  -6  -1  15      506.99      570.00       39.96 o
  -5  -1  15      921.06      914.49       42.65 o
  -4  -1  15      876.42      889.38       36.70 o
  -3  -1  15      115.24      110.69       16.01 o
  -2  -1  15     1255.37     1287.72       46.88 o
  -1  -1  15     3114.16     3022.90      112.49 o
   0  -1  15       94.75       75.35       14.23 o
   1  -1  15       11.24        5.08        6.15 o
   2  -1  15        8.98        1.96        5.15 o
   3  -1  15      716.45      716.84       63.22 o
   4  -1  15      368.51      359.00       46.71 o
   5  -1  15      154.17      153.73       29.96 o
   6  -1  15       38.70       29.72       18.58 o
  -9   0  15      127.81      141.42       45.93 o
  -8   0  15        3.09        1.11        8.05 o
  -7   0  15       29.40       22.79       14.82 o
  -6   0  15       48.36       61.15       14.28 o
  -5   0  15       28.97       41.06       24.88 o
  -4   0  15      113.46      113.71       33.81 o
  -3   0  15        2.56        0.21        4.34 o
  -2   0  15      174.20      224.90       21.61 o
  -1   0  15      135.72      143.16       17.48 o
   0   0  15       23.01       14.23        7.95 o
   1   0  15       78.08       95.72       19.55 o
   2   0  15      139.59      144.62       26.54 o
   3   0  15       67.20       85.90       18.69 o
   4   0  15      470.39      446.08       53.77 o
   5   0  15      -20.38        4.33       13.62 o
   6   0  15      132.70      281.30       40.85 o
  -8   1  15      455.78      338.49       82.66 o
  -7   1  15       28.96       20.83       13.46 o
  -6   1  15      378.40      378.45       66.96 o
  -5   1  15       73.56       94.71       35.89 o
  -4   1  15      459.93      445.95       70.84 o
  -3   1  15        9.38        8.99       11.13 o
  -2   1  15      149.83      200.56       24.47 o
  -1   1  15      846.70      813.47       51.05 o
   0   1  15       72.40       52.09       19.67 o
   1   1  15      402.84      453.92       68.95 o
   2   1  15      514.72      467.34       79.60 o
   3   1  15      457.45      328.73       52.57 o
   4   1  15       65.62       81.33       20.98 o
   5   1  15      289.65      295.15       46.24 o
  -8   2  15       18.87       47.05        8.41 o
  -7   2  15      153.46      132.83       51.07 o
  -6   2  15        8.97        0.87       14.33 o
  -5   2  15     1013.16      931.99      117.22 o
  -4   2  15      897.80      881.24      109.41 o
  -3   2  15      167.21      138.99       46.99 o
  -2   2  15        4.61        0.70        5.52 o
  -1   2  15       29.31       25.53       11.51 o
   0   2  15      -27.63        4.44       13.95 o
   1   2  15      112.89       80.41       37.74 o
   2   2  15      207.27      144.52       54.16 o
   3   2  15       76.40      114.88       36.18 o
   4   2  15       18.49        3.76       14.92 o
   5   2  15       -1.65        7.62       12.87 o
  -7   3  15      236.94      153.37       64.99 o
  -6   3  15       41.52       23.71       19.23 o
  -5   3  15       15.02       34.26       17.73 o
  -4   3  15      426.26      372.62       77.45 o
  -3   3  15      705.88      622.73      100.71 o
  -2   3  15     1356.81     1321.17      134.32 o
  -1   3  15      328.66      266.01       68.33 o
   0   3  15       19.12        8.03        8.79 o
   1   3  15       24.82       18.36       14.14 o
   2   3  15      194.55      186.28       55.67 o
   3   3  15      208.72      194.96       60.20 o
   4   3  15       60.94       32.60       37.78 o
   5   3  15       21.19       22.34       16.33 o
  -6   4  15       17.98        0.37       18.67 o
  -5   4  15      349.95      308.22       79.20 o
  -4   4  15      360.88      277.21       74.15 o
  -3   4  15      209.82      199.14       54.44 o
  -2   4  15      256.31      254.16       62.49 o
  -1   4  15       28.69       66.73       20.79 o
   0   4  15        2.57       12.14       17.29 o
   1   4  15      163.46      141.98       50.92 o
   2   4  15     2375.69     2230.53      199.48 o
   3   4  15      521.72      524.55       95.10 o
  -5   5  15      425.93      378.80       86.27 o
  -4   5  15       66.97       93.61       29.80 o
  -3   5  15       42.87       20.95       29.97 o
  -2   5  15      476.33      523.05       91.12 o
  -1   5  15      263.82      280.77       66.97 o
   0   5  15       51.42      104.56       23.94 o
   1   5  15      270.79      243.68       70.38 o
   2   5  15      146.55      201.44       51.70 o
  -4   6  15        2.34       19.01       12.77 o
  -3   6  15       40.67       22.85       27.30 o
  -2   6  15      122.27      136.44       50.23 o
  -1   6  15      132.13       92.75       52.07 o
   0   6  15       35.02       63.74       23.19 o
  -4  -7  16      264.69      335.70       61.87 o
  -3  -7  16      -12.79        0.09       12.08 o
  -2  -7  16       51.56       43.79       19.38 o
  -1  -7  16       91.03       97.61       26.31 o
   0  -7  16     1538.90     1367.32      106.81 o
   1  -7  16      543.98      390.39       87.76 o
   2  -7  16       50.88       28.62       27.85 o
   3  -7  16      125.35      159.15       43.92 o
  -6  -6  16       65.21       46.57       27.79 o
  -5  -6  16       12.41        3.38       15.94 o
  -4  -6  16      -11.41        2.36       11.77 o
  -3  -6  16       17.35       14.87       15.01 o
  -2  -6  16        7.24        3.27        5.64 o
  -1  -6  16      166.07      144.39       27.79 o
   0  -6  16      115.16       80.34       23.47 o
   1  -6  16      203.05      217.13       30.49 o
   2  -6  16      402.50      391.97       43.29 o
   3  -6  16      172.86      180.69       42.81 o
  -6  -5  16       59.52       97.35       17.74 o
  -5  -5  16       76.56      111.86       17.10 o
  -4  -5  16      215.61      204.07       28.51 o
  -3  -5  16      314.58      349.79       35.24 o
  -2  -5  16       -0.38        0.00        6.22 o
  -1  -5  16       14.30       18.01        7.17 o
   0  -5  16      454.56      406.27       42.17 o
   1  -5  16       87.89       90.17       17.10 o
   2  -5  16        8.67       16.23        9.03 o
   3  -5  16       32.02       34.24       13.39 o
  -7  -4  16        2.68       40.95        6.20 o
  -6  -4  16      190.87      246.03       30.90 o
  -5  -4  16      581.33      576.38       44.90 o
  -4  -4  16       -0.97        3.14        3.84 o
  -3  -4  16       84.55       71.43       17.97 o
  -2  -4  16      813.06      845.46       53.45 o
  -1  -4  16      137.91      131.67       21.51 o
   0  -4  16      119.68      126.52       19.93 o
   1  -4  16       92.50       85.15       18.72 o
   2  -4  16      329.69      353.07       43.55 o
   3  -4  16      -21.72        0.06       14.79 o
   4  -4  16      -27.27        0.06       14.18 o
  -8  -3  16        4.43        9.13       12.62 o
  -7  -3  16       51.46      152.53       29.59 o
  -6  -3  16      708.79      925.97       62.34 o
  -5  -3  16      782.24      783.46       49.34 o
  -4  -3  16        0.15        5.16        3.83 o
  -3  -3  16       25.62       45.68        7.01 o
  -2  -3  16       91.20      109.60       14.45 o
  -1  -3  16     1222.34     1077.88       63.87 o
   0  -3  16      485.50      456.12       33.98 o
   1  -3  16      312.99      316.33       33.47 o
   2  -3  16      479.00      526.57       41.20 o
   3  -3  16      226.18      291.06       35.78 o
   4  -3  16      482.17      565.16       43.11 o
   5  -3  16       37.05       76.38       14.57 o
  -8  -2  16       10.24       59.25       13.20 o
  -7  -2  16      181.06      333.88       33.25 o
  -6  -2  16      617.64      720.24       57.05 o
  -5  -2  16      135.34      156.51       17.90 o
  -4  -2  16      115.15      125.71       15.67 o
  -3  -2  16      320.91      377.42       25.73 o
  -2  -2  16     1774.92     1687.23       59.03 o
  -1  -2  16     1006.34      998.78       40.50 o
   0  -2  16     1089.66     1122.44       71.66 o
   1  -2  16       10.80        0.48        8.19 o
   2  -2  16       -0.56        6.84        6.50 o
   3  -2  16      626.15      602.94       48.87 o
   4  -2  16      371.94      389.75       37.90 o
   5  -2  16       18.04        8.14       12.91 o
   6  -2  16        4.97       49.27        5.60 o
  -8  -1  16       46.97       81.55       17.60 o
  -7  -1  16      207.41      332.09       35.45 o
  -6  -1  16       22.58       53.33        7.48 o
  -5  -1  16      707.06      697.06       48.46 o
  -4  -1  16        6.51        1.93        6.49 o
  -3  -1  16      217.09      217.39       22.46 o
  -2  -1  16      343.53      441.70       26.09 o
  -1  -1  16       17.33       11.19        6.45 o
   0  -1  16       21.21       14.33        6.37 o
   1  -1  16      306.50      304.62       40.05 o
   2  -1  16       37.51       48.13       12.68 o
   3  -1  16      741.98      750.87       66.73 o
   4  -1  16      108.92      110.54       27.89 o
   5  -1  16       69.77       99.90       21.03 o
   6  -1  16        8.26        5.12        9.99 o
  -8   0  16       63.07       82.71       22.80 o
  -7   0  16       -7.20       17.84       10.34 o
  -6   0  16      424.82      526.78       39.22 o
  -5   0  16       46.68       61.85       26.97 o
  -4   0  16      267.84      278.89       52.97 o
  -3   0  16      174.72      195.43       29.79 o
  -2   0  16       21.22       17.58        6.54 o
  -1   0  16       46.95       63.20       11.46 o
   0   0  16      769.84      770.55       50.10 o
   1   0  16       67.29       54.34       19.62 o
   2   0  16        3.54        6.10        9.31 o
   3   0  16       11.43        9.21        8.05 o
   4   0  16      424.58      378.76       52.31 o
   5   0  16      529.90      528.02       61.73 o
  -8   1  16       34.16        3.44       22.73 o
  -7   1  16        8.07        0.59       11.77 o
  -6   1  16       -1.13        0.00        3.72 o
  -5   1  16        4.72       17.46        6.70 o
  -4   1  16       11.35        2.69        9.59 o
  -3   1  16      710.19      757.31       93.52 o
  -2   1  16      205.34      228.25       30.61 o
  -1   1  16      307.19      332.67       37.58 o
   0   1  16      742.62      777.77       61.30 o
   1   1  16       26.91       33.37       21.77 o
   2   1  16       35.56        6.95       15.67 o
   3   1  16      127.76      124.86       28.03 o
   4   1  16      201.81      201.65       37.36 o
   5   1  16       42.22       74.93       16.11 o
  -7   2  16       77.15       65.32       32.46 o
  -6   2  16       94.10       61.70       34.94 o
  -5   2  16      134.18      124.15       47.75 o
  -4   2  16      -11.36        3.62       18.91 o
  -3   2  16       99.54      134.41       39.68 o
  -2   2  16     1602.11     1597.95      143.62 o
  -1   2  16      332.50      361.37       74.31 o
   0   2  16       -1.60        2.82       11.77 o
   1   2  16     1019.58      946.23      117.93 o
   2   2  16      646.05      616.55       97.11 o
   3   2  16       15.08       13.02       23.52 o
   4   2  16       -1.48        3.44        7.77 o
   5   2  16      100.66      174.51       33.08 o
  -7   3  16       57.42        0.33       31.47 o
  -6   3  16      315.13      277.18       74.90 o
  -5   3  16       23.08       41.70       15.37 o
  -4   3  16       61.13       39.41       28.85 o
  -3   3  16     1051.10      891.08      125.55 o
  -2   3  16      377.07      394.05       76.23 o
  -1   3  16      -69.09        0.40       31.30 o
   0   3  16       17.69        7.59       14.85 o
   1   3  16      -20.52        0.00       22.51 o
   2   3  16      374.16      335.31       79.08 o
   3   3  16       46.17       76.80       35.30 o
   4   3  16       77.06      114.11       28.16 o
   5   3  16       40.02      110.45       16.69 o
  -6   4  16      107.19       79.56       46.34 o
  -5   4  16       12.47       27.28        7.63 o
  -4   4  16      125.25      150.93       47.38 o
  -3   4  16      157.21      155.09       51.74 o
  -2   4  16      111.20      177.91       43.60 o
  -1   4  16       68.47       80.99       26.92 o
   0   4  16       58.43       55.18       22.33 o
   1   4  16      162.64      212.46       48.79 o
   2   4  16        8.35        3.87       17.43 o
   3   4  16      232.69      260.58       65.69 o
  -5   5  16       81.86       54.46       38.65 o
  -4   5  16      -48.54        3.39       34.86 o
  -3   5  16      274.61      275.47       70.98 o
  -2   5  16      671.49      578.58      105.10 o
  -1   5  16      841.88      696.03      121.23 o
   0   5  16      -46.02        0.05       19.72 o
   1   5  16      128.46      117.74       36.91 o
  -2   6  16       35.35       62.29       26.14 o
  -3  -7  17      -13.40       44.16       14.14 o
  -2  -7  17       52.02       67.61       24.32 o
  -1  -7  17       99.97      171.10       37.67 o
   0  -7  17       53.14       10.84       32.27 o
   1  -7  17       19.28        8.19       10.57 o
   2  -7  17      127.66      104.24       41.85 o
  -5  -6  17      175.11      260.31       50.10 o
  -4  -6  17     1311.44     1561.32      132.75 o
  -3  -6  17      348.06      311.13       39.47 o
  -2  -6  17       13.40       10.48        7.80 o
  -1  -6  17      366.15      339.81       40.61 o
   0  -6  17      283.06      238.61       37.65 o
   1  -6  17      450.33      376.42       45.63 o
   2  -6  17      759.19      612.65      101.06 o
   3  -6  17      123.76      118.77       40.11 o
  -5  -5  17      143.00      181.62       23.02 o
  -4  -5  17       36.57       60.83       10.08 o
  -3  -5  17       26.30       27.50       10.06 o
  -2  -5  17      399.03      378.05       39.86 o
  -1  -5  17       10.64       10.45        7.53 o
   0  -5  17       78.70       93.58       17.49 o
   1  -5  17       30.16       21.34       12.40 o
   2  -5  17       -5.51        3.44        9.69 o
   3  -5  17      145.54      123.63       42.88 o
  -6  -4  17      101.61      166.73       38.20 o
  -5  -4  17       44.66       61.06        9.08 o
  -4  -4  17       58.05       78.65       14.22 o
  -3  -4  17       40.67       48.98       11.69 o
  -2  -4  17       -4.66        1.21        8.28 o
  -1  -4  17       49.52       52.41       15.62 o
   0  -4  17       28.39       32.18        9.22 o
   1  -4  17      120.97      146.40       22.03 o
   2  -4  17      594.90      522.49       62.55 o
   3  -4  17      520.29      580.26       57.54 o
  -7  -3  17       22.50       47.25       11.81 o
  -6  -3  17      126.12      187.47       26.92 o
  -5  -3  17        3.90        7.40        6.36 o
  -4  -3  17       76.15       77.16       14.19 o
  -3  -3  17       69.01       83.45       12.41 o
  -2  -3  17        4.00        2.94        5.66 o
  -1  -3  17      373.60      340.67       36.48 o
   0  -3  17      210.12      218.63       27.93 o
   1  -3  17       -4.29        1.56        5.46 o
   2  -3  17       89.98      133.67       18.28 o
   3  -3  17       81.04      108.69       18.74 o
   4  -3  17      200.64      270.78       28.74 o
  -8  -2  17       -1.31        1.73       14.19 o
  -7  -2  17        9.50       19.51       23.47 o
  -6  -2  17      110.22      205.38       18.95 o
  -5  -2  17      325.29      327.85       41.53 o
  -4  -2  17      636.58      608.52       44.27 o
  -3  -2  17      366.28      451.71       29.10 o
  -2  -2  17       13.17        7.79        6.40 o
  -1  -2  17      824.36      761.86       67.01 o
   0  -2  17     1372.38     1192.16       88.61 o
   1  -2  17     1060.26     1144.36       76.57 o
   2  -2  17      402.33      424.01       39.97 o
   3  -2  17      654.15      616.24       52.18 o
   4  -2  17       55.34       77.28       14.24 o
   5  -2  17       18.25       90.01       11.34 o
  -8  -1  17       51.50       87.83       23.53 o
  -7  -1  17      243.11      375.85       39.41 o
  -6  -1  17      599.56      729.43       46.50 o
  -5  -1  17     2047.96     1885.09      104.78 o
  -4  -1  17      494.46      483.20       41.44 o
  -3  -1  17      204.05      176.59       30.47 o
  -2  -1  17      246.79      264.48       26.38 o
  -1  -1  17      782.89      910.27       46.22 o
   0  -1  17      800.84      761.54       65.87 o
   1  -1  17       41.22       52.65       16.02 o
   2  -1  17       19.36       25.37       10.87 o
   3  -1  17      449.02      425.96       53.39 o
   4  -1  17       16.69        7.63        8.79 o
   5  -1  17      117.76      123.18       30.80 o
  -8   0  17       15.77       42.47       15.00 o
  -7   0  17       55.71       88.58       17.80 o
  -6   0  17       14.73       10.35        8.66 o
  -5   0  17       32.66       58.36       26.48 o
  -4   0  17       28.68       31.13       21.02 o
  -3   0  17      305.59      476.45       59.75 o
  -2   0  17       -3.48        8.26       18.78 o
  -1   0  17     1349.47     1696.86       83.54 o
   0   0  17      280.57      282.04       40.47 o
   1   0  17       33.51       17.51       15.94 o
   2   0  17        8.44        6.45        9.16 o
   3   0  17      369.58      397.08       50.48 o
   4   0  17      106.20      109.15       27.15 o
   5   0  17       -5.62       16.57       22.00 o
  -8   1  17        0.43       11.69       12.07 o
  -7   1  17       19.05       49.23       11.50 o
  -6   1  17        7.17        4.27       17.29 o
  -5   1  17        8.76       13.38        7.85 o
  -4   1  17        6.04        0.00       10.60 o
  -3   1  17      253.69      267.07       57.29 o
  -2   1  17       14.76       52.89        9.37 o
  -1   1  17       35.46       40.29       27.09 o
   0   1  17      613.40      642.99       91.87 o
   1   1  17      285.15      271.87       62.86 o
   2   1  17      511.09      509.83       59.46 o
   3   1  17       -6.58        1.27        9.37 o
   4   1  17       -6.94        1.55       12.37 o
   5   1  17        5.26        0.46        8.45 o
  -7   2  17      196.41      195.99       60.20 o
  -6   2  17       14.50        7.37       14.56 o
  -5   2  17      180.60      223.02       52.89 o
  -4   2  17       -0.15        8.75       11.70 o
  -3   2  17      137.19       50.62       45.59 o
  -2   2  17        9.50       15.58       15.43 o
  -1   2  17      212.33      212.24       58.08 o
   0   2  17       15.98       28.58       14.39 o
   1   2  17       -4.57       14.26       11.07 o
   2   2  17       50.95       39.64       30.45 o
   3   2  17       34.96       16.08       15.85 o
   4   2  17       29.31       45.83       14.95 o
   5   2  17      -35.10        4.50       22.05 o
  -6   3  17     1107.08      708.07      135.60 o
  -5   3  17      106.06      142.10       49.36 o
  -4   3  17       25.95       96.56       27.27 o
  -3   3  17      256.09      213.28       66.70 o
  -2   3  17      447.15      370.61       81.87 o
  -1   3  17        4.10        7.26       14.32 o
   0   3  17      160.27      131.93       46.66 o
   1   3  17        3.12        7.73        9.82 o
   2   3  17        1.79        3.10        4.37 o
   3   3  17        6.54        0.73       21.40 o
   4   3  17      -18.42        1.71       17.89 o
  -5   4  17      -20.98        0.00       25.08 o
  -4   4  17       19.06       34.38       12.86 o
  -3   4  17       38.21       61.15       30.37 o
  -2   4  17      429.99      378.71       85.18 o
  -1   4  17      289.26      243.78       68.59 o
   0   4  17      353.53      291.20       76.12 o
   1   4  17      208.50      121.98       61.05 o
   2   4  17       45.49       46.63       29.13 o
  -4   5  17      467.30      401.39       94.98 o
  -3   5  17      286.99      220.42       74.55 o
  -2   5  17      398.54      430.16       81.13 o
  -1   5  17       83.07       64.80       34.46 o
   0   5  17       26.15        7.18       20.70 o
  -5  -6  18       37.89       33.29       22.28 o
  -4  -6  18       18.07       13.70       15.35 o
  -3  -6  18       36.07       40.24       21.26 o
  -2  -6  18      351.22      353.02       47.19 o
  -1  -6  18      513.63      460.76       49.34 o
   0  -6  18       -3.54       13.95        3.99 o
   1  -6  18       16.89        0.07       23.08 o
   2  -6  18      544.19      436.51       88.31 o
   3  -6  18       96.74       31.66       35.82 o
  -5  -5  18      115.96      152.29       25.34 o
  -4  -5  18      170.92      185.72       25.62 o
  -3  -5  18      404.90      391.71       41.08 o
  -2  -5  18      952.35      879.06       64.19 o
  -1  -5  18      138.26      154.70       23.29 o
   0  -5  18      180.32      218.08       28.24 o
   1  -5  18      -10.61        0.04       10.75 o
   2  -5  18      318.45      236.91       64.61 o
   3  -5  18       53.69       62.04       29.34 o
  -5  -4  18      -11.35        0.20        9.91 o
  -4  -4  18        7.43        4.46        9.51 o
  -3  -4  18        7.60       13.35        7.02 o
  -2  -4  18       -6.15        0.90        6.52 o
  -1  -4  18       70.91       92.52       14.71 o
   0  -4  18       12.21       15.05        6.66 o
   1  -4  18      110.38      126.66       26.11 o
   2  -4  18      228.92      227.40       40.62 o
   3  -4  18      147.11      195.53       39.56 o
  -6  -3  18       13.06       16.88       11.66 o
  -5  -3  18       71.72       52.85       20.77 o
  -4  -3  18       -5.14        5.11        9.27 o
  -3  -3  18       25.03       34.37        9.71 o
  -2  -3  18      385.59      359.54       37.50 o
  -1  -3  18      294.31      271.65       32.98 o
   0  -3  18       14.57        8.32       14.14 o
   1  -3  18       47.59       37.43       19.36 o
   2  -3  18      678.57      568.21       68.40 o
   3  -3  18      173.04      216.75       33.48 o
  -7  -2  18      -11.86        8.53       17.09 o
  -6  -2  18       54.10       61.11       20.03 o
  -5  -2  18      469.77      502.05       53.11 o
  -4  -2  18      268.39      288.13       39.78 o
  -3  -2  18       -1.94        7.96        7.02 o
  -2  -2  18      234.02      258.86       24.13 o
  -1  -2  18      373.05      436.18       38.58 o
   0  -2  18        5.28        3.28       10.38 o
   1  -2  18       36.49       14.73       14.56 o
   2  -2  18      272.36      298.97       34.34 o
   3  -2  18       27.50       24.31       12.44 o
   4  -2  18       14.91        3.16        7.43 o
   5  -2  18      -12.25        4.46       13.56 o
  -8  -1  18       62.69      119.59       41.33 o
  -7  -1  18       42.36      104.48       15.65 o
  -6  -1  18       26.29       42.67       10.30 o
  -5  -1  18       -0.42       20.75        4.49 o
  -4  -1  18     1438.12     1373.93       91.48 o
  -3  -1  18      225.72      273.76       33.36 o
  -2  -1  18      153.83      182.35       28.24 o
  -1  -1  18       -1.54        0.51        7.35 o
   0  -1  18       67.11       75.03       18.16 o
   1  -1  18       92.73       90.36       21.68 o
   2  -1  18       38.33       51.09       15.74 o
   3  -1  18       50.10       36.46       18.52 o
   4  -1  18       16.76       30.85       10.78 o
   5  -1  18       36.71       22.97       29.25 o
  -8   0  18       85.88      231.34       35.44 o
  -7   0  18       26.21        7.34       16.55 o
  -6   0  18       83.46      108.00       17.77 o
  -5   0  18      544.22      593.18       53.72 o
  -4   0  18      227.87      280.11       54.11 o
  -3   0  18      158.31      204.06       46.40 o
  -2   0  18      120.78      143.28       25.22 o
  -1   0  18      237.01      227.43       39.15 o
   0   0  18       25.79       20.35       12.54 o
   1   0  18      865.84      883.97       75.07 o
   2   0  18     1182.43     1104.94       89.79 o
   3   0  18      206.05      211.62       37.87 o
   4   0  18       26.24       20.24       14.21 o
  -7   1  18       -1.18        4.65       10.72 o
  -6   1  18       75.02       71.07       38.09 o
  -5   1  18     1013.22     1113.34      119.45 o
  -4   1  18      874.48      887.81      108.89 o
  -3   1  18       22.00        5.66       18.01 o
  -2   1  18      133.53      143.23       47.32 o
  -1   1  18      536.42      586.62       87.94 o
   0   1  18      380.09      402.89       73.27 o
   1   1  18      344.19      330.27       49.33 o
   2   1  18      124.38      153.96       30.62 o
   3   1  18       57.92       53.69       21.90 o
   4   1  18       23.84       25.40       13.66 o
  -7   2  18       36.40        9.99       28.25 o
  -6   2  18       40.05       35.23       20.62 o
  -5   2  18       34.14       37.26       20.66 o
  -4   2  18        7.24       43.28        4.08 o
  -3   2  18      391.44      436.13       78.13 o
  -2   2  18       13.92       10.76       15.50 o
  -1   2  18      183.18      196.92       57.96 o
   0   2  18      -24.09        7.21       23.44 o
   1   2  18       79.63       84.93       35.03 o
   2   2  18      179.92      151.23       53.66 o
   3   2  18       56.20       74.24       19.55 o
  -6   3  18       70.85       45.41       40.31 o
  -5   3  18       80.73       43.58       41.93 o
  -4   3  18       53.04       50.29       27.22 o
  -3   3  18       72.22       45.70       38.16 o
  -2   3  18       41.30       19.02       27.48 o
  -1   3  18        3.74       15.97       12.86 o
   0   3  18      152.81      126.46       51.37 o
   1   3  18       86.88      126.26       40.18 o
   2   3  18      122.80      110.25       52.57 o
  -5   4  18      196.72      180.06       62.46 o
  -4   4  18       25.85       39.94       22.23 o
  -3   4  18        1.29        7.84       10.99 o
  -2   4  18      148.56      113.76       50.96 o
  -1   4  18       82.68       64.92       40.30 o
   0   4  18      110.46      122.00       33.99 o
   1   4  18        4.96        3.88        7.72 o
  -4  -6  19       84.75       76.82       26.17 o
  -3  -6  19      270.14      317.58       40.67 o
  -2  -6  19      311.58      427.94       64.65 o
  -1  -6  19      415.33      587.45       75.66 o
  -5  -5  19       65.04       71.73       26.99 o
  -4  -5  19      159.12      197.46       30.78 o
  -3  -5  19       21.05       24.51       11.38 o
  -2  -5  19       21.44       13.18       11.11 o
  -1  -5  19       45.31       76.01       15.04 o
   0  -5  19       -7.79        1.19       10.38 o
   1  -5  19        4.23       39.70        3.85 o
   2  -5  19        4.02       12.79       13.86 o
   3  -5  19      135.92      129.64       47.18 o
  -5  -4  19       80.11      117.99       27.02 o
  -4  -4  19      286.87      290.97       34.61 o
  -3  -4  19       17.45        0.00        9.72 o
  -2  -4  19      607.88      635.11       49.16 o
  -1  -4  19       38.65       41.66       13.61 o
   0  -4  19       10.82        2.50       11.46 o
   1  -4  19       22.54       15.77        9.90 o
   2  -4  19     -107.35        0.99       37.86 o
   3  -4  19       64.44       92.80       20.98 o
  -5  -3  19        5.82       17.15        5.49 o
  -4  -3  19       15.56        2.91       14.64 o
  -3  -3  19      118.10      118.32       20.30 o
  -2  -3  19      408.22      457.58       40.00 o
  -1  -3  19      145.30      144.14       24.18 o
   0  -3  19       14.37       12.02       13.21 o
   1  -3  19       41.47       38.15       16.06 o
   2  -3  19       -1.68        1.14        9.50 o
   3  -3  19      192.36      194.07       51.99 o
  -6  -2  19       28.46       51.19       15.47 o
  -5  -2  19      128.75      152.35       28.38 o
  -4  -2  19      -11.32        1.30        9.00 o
  -3  -2  19      150.75      192.61       20.51 o
  -2  -2  19      611.39      657.40       63.05 o
  -1  -2  19      479.61      403.92       54.23 o
   0  -2  19      182.49      198.49       34.72 o
   1  -2  19      801.80      698.28       74.29 o
   2  -2  19       40.37       18.17       14.78 o
   3  -2  19       44.24       38.83       18.12 o
  -7  -1  19        8.94        8.39       13.19 o
  -6  -1  19       96.24      161.49       20.59 o
  -5  -1  19      317.95      335.18       41.93 o
  -4  -1  19      160.54      216.61       25.28 o
  -3  -1  19       95.90      132.80       20.75 o
  -2  -1  19      137.27      125.03       26.96 o
  -1  -1  19       17.33        6.46       10.72 o
   0  -1  19        0.92        1.88        2.93 o
   1  -1  19      111.62      107.79       28.60 o
   2  -1  19       67.16       71.28       17.86 o
   3  -1  19       -0.74        3.25        6.16 o
   4  -1  19      145.90      247.72       48.67 o
  -7   0  19      183.46      374.48       38.66 o
  -6   0  19       36.08       52.70       12.05 o
  -5   0  19        2.20        8.82        7.30 o
  -4   0  19      -10.17        0.77        9.87 o
  -3   0  19       -0.99        6.57        3.61 o
  -2   0  19       25.31       30.37       14.77 o
  -1   0  19        4.29       13.72        7.99 o
   0   0  19      234.26      238.06       40.22 o
   1   0  19      121.27      119.17       29.50 o
   2   0  19       -0.32        2.76        8.60 o
   3   0  19       89.13       65.51       27.03 o
   4   0  19       27.45        1.93       12.01 o
  -7   1  19      -17.27        0.92       11.55 o
  -6   1  19       32.38       62.36       31.89 o
  -5   1  19        0.54       11.37        2.55 o
  -4   1  19       -9.07        5.81       21.93 o
  -3   1  19      295.89      342.11       65.03 o
  -2   1  19      692.55      824.95      106.40 o
  -1   1  19       -1.31       16.72       18.24 o
   0   1  19       -9.84        4.72       23.99 o
   1   1  19      343.64      335.39       50.78 o
   2   1  19      843.34      787.05       80.96 o
   3   1  19       -5.57        5.73        6.87 o
  -6   2  19      111.60       76.51       48.09 o
  -5   2  19       99.27      101.06       40.79 o
  -4   2  19      437.70      411.62       83.89 o
  -3   2  19      655.39      519.62      103.81 o
  -2   2  19      126.50      148.69       46.38 o
  -1   2  19       95.31      102.82       38.53 o
   0   2  19       -9.79        0.84       15.29 o
   1   2  19      191.73      242.13       60.26 o
   2   2  19      271.58      227.06       49.13 o
  -5   3  19        6.08        5.66       16.01 o
  -4   3  19      139.45      166.89       47.64 o
  -3   3  19       37.86       37.05       34.76 o
  -2   3  19       22.09       14.95       17.91 o
  -1   3  19       88.85       81.51       38.71 o
   0   3  19      186.02      160.16       58.31 o
   1   3  19       44.11       13.85       30.07 o
  -3   4  19       41.39       10.74       23.49 o
  -2   4  19      227.31      201.50       60.79 o
  -1   4  19       21.97        8.02       23.20 o
   0   4  19        9.98       15.90        9.98 o
  -3  -6  20      193.95      383.64       51.98 o
  -2  -6  20      171.18      268.83       48.13 o
  -4  -5  20      244.72      234.98       54.00 o
  -3  -5  20       -0.66       24.22        3.97 o
  -2  -5  20       86.35      144.25       32.07 o
  -1  -5  20      246.83      372.12       53.27 o
   0  -5  20       41.08       69.65       23.46 o
  -5  -4  20       -2.85       25.12        5.64 o
  -4  -4  20       13.65        0.34       20.30 o
  -3  -4  20      -11.85        2.75        5.04 o
  -2  -4  20      245.44      281.35       32.80 o
  -1  -4  20      355.14      438.21       48.08 o
   0  -4  20       68.45       70.76       37.29 o
   1  -4  20        9.71        2.09       10.48 o
   2  -4  20      472.13      412.73       85.43 o
   3  -4  20       62.93      174.19       29.80 o
  -5  -3  20      -22.54        2.78       15.66 o
  -4  -3  20       14.48       10.87        9.04 o
  -3  -3  20       46.17       21.76       13.77 o
  -2  -3  20       12.59       31.31        9.60 o
  -1  -3  20      -28.41        2.40       15.56 o
   0  -3  20      572.31      568.93       64.86 o
   1  -3  20      306.22      302.19       48.69 o
   2  -3  20      -33.34        6.74       21.81 o
   3  -3  20       24.07        2.07       18.49 o
  -6  -2  20      140.21      199.68       34.94 o
  -5  -2  20       27.13       48.97       11.33 o
  -4  -2  20       10.95        0.07       14.65 o
  -3  -2  20        9.01       20.53       11.14 o
  -2  -2  20       55.87       65.49       16.22 o
  -1  -2  20      460.30      441.01       57.79 o
   0  -2  20       37.65       63.04       13.27 o
   1  -2  20       74.92       82.66       23.01 o
   2  -2  20       76.55       58.35       38.91 o
   3  -2  20      -20.07        8.98       16.90 o
  -6  -1  20      337.05      387.07       57.89 o
  -5  -1  20      -10.42        8.91        8.17 o
  -4  -1  20      -10.36       27.02        6.44 o
  -3  -1  20      454.45      476.94       53.95 o
  -2  -1  20       39.55       71.50       15.10 o
  -1  -1  20       -7.61        0.24        8.12 o
   0  -1  20      126.66      152.82       28.92 o
   1  -1  20      516.28      582.21       60.02 o
   2  -1  20        8.61       14.06       22.06 o
   3  -1  20       31.69       48.87       29.14 o
  -6   0  20       11.48        9.59       10.09 o
  -5   0  20        4.94       27.11        6.41 o
  -4   0  20       70.67       96.44       20.74 o
  -3   0  20      534.46      592.94       58.37 o
  -2   0  20      129.64      132.12       27.61 o
  -1   0  20       52.69       49.49       17.75 o
   0   0  20      325.60      349.30       48.63 o
   1   0  20      448.21      516.99       58.30 o
   2   0  20       62.05       95.65       31.85 o
   3   0  20      288.92      274.22       68.59 o
  -7   1  20       35.59       71.13       23.92 o
  -6   1  20       48.07       31.56       33.91 o
  -5   1  20      -19.15        0.00       16.80 o
  -4   1  20      400.03      442.44       74.47 o
  -3   1  20      265.43      324.96       68.24 o
  -2   1  20      211.23      234.68       56.31 o
  -1   1  20       21.09        2.30       17.78 o
   0   1  20       54.18       31.66       22.25 o
   1   1  20       44.25       38.55       13.91 o
   2   1  20       50.84       28.56       44.01 o
   3   1  20      -34.53       24.02       33.16 o
  -6   2  20      246.49      221.51       66.46 o
  -5   2  20        1.36        0.38       32.77 o
  -4   2  20       39.44       38.00       31.14 o
  -3   2  20      239.44      243.32       61.39 o
  -2   2  20      441.00      377.30       87.85 o
  -1   2  20       81.61       25.57       41.21 o
   0   2  20      113.81      111.69       43.38 o
   1   2  20       35.98        1.94       25.11 o
   2   2  20       11.85       37.52       25.22 o
  -4   3  20       72.04       12.85       35.28 o
  -3   3  20      208.28      197.08       59.57 o
  -2   3  20      134.08       92.40       45.60 o
  -1   3  20        7.37        6.06       21.11 o
   0   3  20       10.29        3.18       13.67 o
  -2  -5  21       21.05       92.53        5.72 o
  -1  -5  21        9.03       69.13        4.34 o
  -5  -4  21      165.61      209.15       43.83 o
  -4  -4  21      447.63      314.34       72.11 o
  -3  -4  21       12.96        0.58       20.26 o
  -2  -4  21       29.68       48.91       20.57 o
  -5  -3  21      397.59      406.90       67.22 o
  -4  -3  21      -45.63       11.77       23.44 o
  -3  -3  21       13.50        7.09        9.52 o
  -2  -3  21      298.77      236.58       63.21 o
  -1  -3  21      453.65      386.19       58.06 o
   0  -3  21       60.80       59.49       28.64 o
   1  -3  21       40.81       49.55       24.92 o
  -5  -2  21       -6.18        2.07        8.45 o
  -4  -2  21      482.13      392.92       77.80 o
  -3  -2  21      180.65      240.23       37.49 o
  -2  -2  21      127.96      118.28       30.26 o
  -1  -2  21       20.77        9.87        9.08 o
   0  -2  21       57.97       75.96       35.27 o
   1  -2  21       22.11       61.04       25.85 o
   2  -2  21      114.15      146.43       49.21 o
  -6  -1  21       68.47       63.66       31.47 o
  -5  -1  21       32.97       40.33       19.42 o
  -4  -1  21       -5.00       19.39       10.29 o
  -3  -1  21       29.57       30.64       14.23 o
  -2  -1  21       37.60       41.01       14.98 o
  -1  -1  21       -8.42        0.32        9.94 o
   0  -1  21       64.33       71.28       20.28 o
  -6   0  21      160.60      163.77       41.51 o
  -5   0  21       31.64       20.47       13.53 o
  -4   0  21       26.34       20.43       13.75 o
  -3   0  21       31.29       20.79       15.37 o
  -2   0  21       44.99       47.78       18.47 o
  -1   0  21       62.37       87.70       22.80 o
   0   0  21       -4.29       12.25       12.06 o
   1   0  21       27.96       22.20       23.13 o
   2   0  21       24.32        0.03       22.73 o
  -6   1  21       31.46       24.77       15.38 o
  -5   1  21       -0.68        7.60        5.20 o
  -4   1  21      119.12      194.14       47.49 o
  -3   1  21      127.24      162.03       47.57 o
  -2   1  21      163.09      262.20       53.05 o
  -1   1  21      264.96      264.12       43.95 o
   0   1  21      423.55      499.66       83.07 o
   1   1  21      113.20      178.26       50.22 o
   2   1  21       98.50      162.77       46.97 o
  -5   2  21       43.77       45.54       26.61 o
  -4   2  21       40.97       33.10       31.07 o
  -3   2  21      126.65      153.23       49.02 o
  -2   2  21      351.23      274.34       83.76 o
  -1   2  21      150.68      144.29       56.32 o
   0   2  21       -2.82        5.44       13.57 o
   1   2  21        4.59       10.11       22.16 o
  -5  -2  22      469.84      466.69       75.66 o
  -4  -2  22      111.09      141.58       37.61 o
  -5  -1  22       12.19        2.24       12.19 o
  -4  -1  22       66.50       66.92       31.45 o
  -3   0  22       38.31       44.01       22.98 o
  -2   0  22       17.84       42.78       16.11 o
  -1   0  22       -5.45       13.42       10.27 o
   0   0  22       13.14        9.36       29.48 o
  -5   1  22      -60.17        3.69       31.12 o
  -4   1  22       -6.11        0.27       15.71 o
  -3   1  22       66.95       64.21       37.94 o
  -2   1  22       17.26       30.96       24.03 o
  -1   1  22        9.68       15.54       21.05 o
   0   1  22       49.94        1.40       30.30 o
   1   1  22       45.99       73.54       27.09 o
  -3   2  22       -4.22        2.22       17.41 o
  -2   2  22       46.64       59.29       30.95 o
  -1   2  22      132.28      158.84       42.68 o
  -3   1  23      207.08      267.23       60.95 o
  -2   1  23      176.63      254.34       48.04 o
  -1   1  23       43.39       88.15        1.80 o
